# Supplementary material for: The lateralization of left hippocampal CA3 during the retrieval of spatial working memory
Source: Nat Commun. 2020 Jun 9;11:2901. doi: 10.1038/s41467-020-16698-4 (PMC7283476; doi:10.1038/s41467-020-16698-4)
Supplement: Supplementary file 4 — Source Data [file 41467_2020_16698_MOESM4_ESM.xlsx]

## Sheet: figure 1b
sample			delay			choice
mean	SEM		mean	SEM		mean	SEM
0.00825052	0.0157637		2.91844	1.30324		-0.0125442	0.0187209
0.0105193	0.0153987		3.02053	1.29295		-0.0123159	0.0186263
0.00822093	0.0159684		3.11069	1.28339		-0.0109584	0.0186502
0.00812305	0.0158789		3.18749	1.27282		-0.00965287	0.0185959
0.00735567	0.0152735		3.26278	1.2622		-0.0116668	0.0179013
0.007683	0.0157349		3.34367	1.2514		-0.0111151	0.0180572
0.00996592	0.0158015		3.42222	1.24015		-0.0114872	0.0185851
0.00881264	0.0157526		3.49319	1.22762		-0.0124709	0.0183508
0.00845848	0.0158865		3.56758	1.2163		-0.010614	0.0181528
0.00801987	0.015876		3.655	1.20944		-0.0102622	0.0179512
0.00733986	0.0155897		3.7365	1.20487		-0.0100274	0.0178743
0.00760262	0.0158353		3.80861	1.2001		-0.00713493	0.0181643
0.00686567	0.0154424		3.87663	1.19531		-0.00841767	0.0181926
0.0063443	0.0155129		3.93929	1.19235		-0.00596783	0.0178318
0.00796301	0.0154157		3.999	1.1907		-0.00527933	0.0184585
0.00810257	0.0150792		4.05304	1.18692		-0.0058293	0.0187969
0.00833612	0.015418		4.10388	1.18322		-0.00387933	0.0188514
0.00833671	0.0155554		4.15797	1.18215		-0.0017875	0.0191404
0.00790088	0.0155057		4.20543	1.18043		0.0002996	0.0190695
0.00721346	0.0155011		4.25038	1.17808		4.04667e-05	0.0190205
0.00824739	0.0156489		4.29996	1.17752		-0.00165377	0.0196427
0.00653063	0.0155232		4.33669	1.17425		-0.00251707	0.0195071
0.00552613	0.0157645		4.36406	1.16831		-0.0054336	0.0198667
0.0046033	0.0158928		4.39022	1.15989		-0.00551653	0.0204268
0.00330884	0.0156133		4.40795	1.1469		-0.0047624	0.0200713
0.00366723	0.0160221		4.42413	1.12635		-0.0060105	0.0198747
0.0050902	0.016449		4.43593	1.10203		-0.00432427	0.0200961
0.00311419	0.0162666		4.43048	1.07477		-0.0055994	0.0201098
0.00392506	0.0163944		4.41611	1.04709		-0.00725383	0.0202328
0.00255081	0.0164277		4.38524	1.0196		-0.0071094	0.0204291
0.00128557	0.0162747		4.33319	0.99572		-0.00791427	0.0202368
0.00169532	0.0163471		4.2567	0.978455		-0.0048178	0.0205074
-0.000176762	0.0166845		4.16651	0.965605		-0.0053399	0.0211884
-0.00173034	0.0166916		4.07133	0.957395		-0.0044567	0.0208984
-0.0031091	0.0168856		3.97007	0.950782		-0.003401	0.0205054
-0.00265519	0.0169169		3.86254	0.945068		-0.00449347	0.0206929
-0.00237074	0.0168545		3.75173	0.940962		-0.00260693	0.0209873
-0.00177852	0.0166354		3.63612	0.936516		-0.000270433	0.0211043
-0.00326047	0.0168241		3.51663	0.931853		0.0007222	0.0208699
-0.00438145	0.0165255		3.39338	0.927817		-0.000713433	0.0212181
-0.00306862	0.0166591		3.26829	0.926066		0.00200537	0.0212256
-0.00379042	0.0173814		3.13751	0.928292		0.00186773	0.0212833
-0.00469257	0.0177177		3.0069	0.933444		0.00175297	0.0215422
-0.00635521	0.0180816		2.88701	0.939711		0.0023223	0.0217294
-0.00464498	0.0179987		2.76868	0.946317		0.0012678	0.0214785
-0.0046889	0.0181241		2.6555	0.949477		0.00147097	0.0219349
-0.00640911	0.0183247		2.56046	0.947503		0.000513	0.0216611
-0.00630932	0.018333		2.48806	0.940824		0.000425067	0.0213043
-0.00733113	0.0182607		2.43235	0.931013		0.00310613	0.0216954
-0.00792533	0.0182577		2.40738	0.917282		0.00399557	0.0215022
-0.0062092	0.0185986		2.40978	0.905427		0.0051183	0.0209787
-0.0038723	0.0187332		2.43813	0.90016		0.00501717	0.0212256
-0.00489233	0.0188356		2.46953	0.900141		0.0045829	0.0214387
-0.00500143	0.0187163		2.50108	0.904423		0.00638787	0.0212983
-0.00619531	0.0187988		2.53555	0.914934		0.00538627	0.0212443
-0.00695186	0.0188553		2.5448	0.928963		0.00514397	0.0213224
-0.00638341	0.0188124		2.53654	0.9427		0.00473527	0.0211152
-0.00479011	0.0189744		2.51279	0.953271		0.00452967	0.0207993
-0.00384954	0.0187037		2.47804	0.960018		0.00328647	0.020791
-0.00665951	0.0189807		2.44238	0.961212		0.00410517	0.0209311
-0.00735394	0.0189808		2.41537	0.959727		0.00568437	0.0206212
-0.00721906	0.0187615		2.40089	0.954223		0.0039918	0.0201286
-0.00536606	0.0186762		2.38816	0.94815		0.00690297	0.0202648
-0.00461881	0.0186313		2.37914	0.942316		0.00624157	0.0204188
-0.00506704	0.0186636		2.3611	0.935738		0.0060499	0.0206462
-0.00475523	0.018392		2.32665	0.929879		0.00782293	0.0206681
-0.00240306	0.0183905		2.28222	0.923047		0.0091016	0.020829
-9.23521e-05	0.0185889		2.2143	0.913726		0.00978353	0.0212821
-0.00365852	0.0185888		2.12772	0.905928		0.0100218	0.0211615
-0.00208472	0.01828		2.03587	0.898631		0.0113095	0.0211654
0.000985801	0.0182003		1.94691	0.892382		0.0134032	0.0214044
0.00211065	0.017773		1.86371	0.887307		0.0116436	0.0212693
0.00223109	0.0181302		1.7794	0.883902		0.0134614	0.0213483
0.00127437	0.0178286		1.69422	0.883829		0.0133032	0.0210513
0.00445189	0.0177953		1.60882	0.884045		0.0125215	0.0214866
0.00488423	0.0177676		1.52035	0.880832		0.0139131	0.0217435
0.00628341	0.0174473		1.42929	0.87686		0.0165154	0.0214539
0.00433026	0.0172508		1.32658	0.874614		0.0169738	0.0220336
0.00455197	0.0178132		1.22065	0.872024		0.0179824	0.0225175
0.00805309	0.017995		1.12127	0.867722		0.0178636	0.0224315
0.0063758	0.0182702		1.02111	0.865372		0.0192346	0.0225451
0.0071153	0.0182985		0.914973	0.865134		0.0190673	0.0226215
0.00846724	0.0182502		0.808515	0.86453		0.0168997	0.0224526
0.00735855	0.0182905		0.708396	0.862802		0.0173508	0.0226878
0.00853369	0.0182714		0.62447	0.861417		0.0186032	0.0229068
0.00865434	0.0185198		0.55436	0.859608		0.0143399	0.0224292
0.00889408	0.0179317		0.500983	0.858076		0.0169702	0.0222331
0.00797115	0.0180454		0.489681	0.854888		0.017746	0.0227016
0.00784919	0.0180286		0.511858	0.850491		0.0169151	0.0227565
0.00821168	0.0183839		0.565819	0.845453		0.0174335	0.0227601
0.00918094	0.0185075		0.640369	0.841197		0.0161339	0.0229731
0.0096785	0.0185215		0.72987	0.838628		0.0168792	0.0231235
0.00794081	0.0183165		0.816811	0.838779		0.015944	0.0228285
0.00623052	0.0184269		0.888576	0.840432		0.0132415	0.0224953
0.00754943	0.0183696		0.94757	0.843283		0.0137058	0.0228112
0.00798524	0.0181975		0.980966	0.846758		0.0119632	0.0228663
0.00947177	0.0184		0.999489	0.850425		0.0138985	0.0232427
0.0103784	0.0181064		1.00786	0.852667		0.0145411	0.0230068
0.0082315	0.0182713		1.00143	0.853028		0.0153601	0.0229237
0.00756625	0.017811		0.97899	0.851935		0.0136771	0.0229966
0.00836869	0.0177949		0.947567	0.849876		0.0150261	0.0233016
0.0086254	0.0182988		0.908676	0.845794		0.012703	0.0231732
0.00821364	0.0178525		0.85903	0.841638		0.0138	0.0234058
0.010717	0.0180209		0.791693	0.836504		0.0161773	0.0233092
0.00961767	0.0186609		0.718766	0.830883		0.0156142	0.0233953
0.00861421	0.0180756		0.653652	0.826062		0.0157832	0.0230582
0.00814144	0.0176909		0.589065	0.820895		0.0167447	0.0227558
0.0069672	0.0176468		0.513616	0.814259		0.0192014	0.022675
0.00871696	0.0178466		0.44819	0.806754		0.0223367	0.0217302
0.00726684	0.0178806		0.399189	0.797671		0.0206728	0.0214276
0.00774619	0.01766		0.349193	0.788895		0.02386	0.0215747
0.00490638	0.0174607		0.312487	0.780427		0.0220084	0.0215842
0.00528835	0.0177969		0.296459	0.772582		0.0219201	0.0213331
0.00639176	0.0181715		0.303231	0.766081		0.0221065	0.0208841
0.00541087	0.0180397		0.319212	0.763733		0.0228989	0.0205413
0.00636411	0.0179088		0.332054	0.765985		0.0225657	0.0203917
0.00638797	0.0176545		0.335981	0.770433		0.0185303	0.0199688
0.0068798	0.0182152		0.322922	0.77617		0.019838	0.0203289
0.005162	0.0178978		0.295493	0.783113		0.0213042	0.0210097
0.00663292	0.0178839		0.249878	0.790289		0.0201309	0.0205224
0.00548675	0.0175342		0.193192	0.797407		0.0213044	0.0203991
0.00637797	0.0173233		0.135974	0.803144		0.0206265	0.0206458
0.00909057	0.0172241		0.0847791	0.809331		0.0173747	0.0213575
0.00969511	0.0168394		0.0416039	0.815218		0.0163146	0.021073
0.0107767	0.0165014		-0.00147323	0.820144		0.0160861	0.0212288
0.0106604	0.016421		-0.0413905	0.82373		0.0141347	0.0213041
0.0126576	0.0167771		-0.0778187	0.82642		0.0141748	0.021398
0.0112723	0.0165922		-0.113517	0.827051		0.0125115	0.0210217
0.0116435	0.0164408		-0.145562	0.827492		0.0094124	0.0210568
0.012953	0.0166294		-0.174358	0.827201		0.0096409	0.0214485
0.0138486	0.0168354		-0.19901	0.825936		0.00842087	0.0215432
0.0128418	0.016863		-0.217048	0.823675		0.00978257	0.0213743
0.0134346	0.0169481		-0.241279	0.820769		0.011135	0.0215351
0.0129241	0.0172492		-0.272534	0.816707		0.0104012	0.0214166
0.0141528	0.0171511		-0.308518	0.813544		0.0111918	0.0213866
0.0150943	0.0169134		-0.365741	0.812599		0.0118165	0.0214479
0.0144439	0.0175721		-0.44117	0.81348		0.0127018	0.0214858
0.0131765	0.0176662		-0.532946	0.816316		0.0121469	0.02158
0.0132757	0.0177746		-0.626802	0.822288		0.0132167	0.0218474
0.0135616	0.0177893		-0.718636	0.82994		0.0170557	0.0216839
0.0136105	0.0179866		-0.799997	0.838987		0.0182043	0.0214518
0.0125857	0.0182096		-0.859328	0.848804		0.0162493	0.0213415
0.0128007	0.0183407		-0.903808	0.857652		0.0169704	0.0212258
0.0108626	0.0182601		-0.921804	0.866005		0.022628	0.0214194
0.0113321	0.0181825		-0.924433	0.872353		0.0229234	0.0215724
0.0102209	0.0185863		-0.916927	0.876372		0.0210603	0.0218832
0.00963795	0.0186281		-0.899397	0.881301		0.0208167	0.0213649
0.00889068	0.0185711		-0.881354	0.885741		0.0217916	0.0212888
0.0100103	0.0185673		-0.866424	0.89076		0.0241347	0.0216828
0.00795817	0.0184206		-0.851984	0.895078		0.0230526	0.0210092
0.00852359	0.0188651		-0.832457	0.899526		0.0243414	0.0208054
0.009653	0.019009		-0.81544	0.902135		0.0255623	0.0210614
0.0114791	0.018923		-0.798592	0.903362		0.0262993	0.0208205
0.0111062	0.0188821		-0.780053	0.90508		0.0274903	0.0204272
0.00800397	0.0188168		-0.769266	0.908235		0.0264444	0.020516
0.00918746	0.0184907		-0.776773	0.909401		0.0263532	0.0198488
0.00953961	0.0187032		-0.805926	0.909262		0.0270482	0.0201401
0.0103897	0.0186126		-0.853856	0.906264		0.0278354	0.0205482
0.00764619	0.0186953		-0.914596	0.90207		0.0276112	0.0202506
0.00694254	0.0183998		-0.989473	0.896594		0.0279718	0.0200168
0.00548181	0.0180913		-1.06466	0.891609		0.0296764	0.0201801
0.00473636	0.0181786		-1.12908	0.891264		0.0295214	0.0198026
0.00457527	0.0183418		-1.18671	0.894974		0.0284704	0.0194716
0.00347446	0.0177001		-1.22663	0.901385		0.0261637	0.019436
0.00344335	0.0176699		-1.25496	0.909511		0.0233124	0.0188029
0.00797798	0.0176771		-1.26891	0.916484		0.0253686	0.0189574
0.00859524	0.0173697		-1.25778	0.92135		0.0258791	0.019002
0.00845027	0.0175264		-1.22473	0.924373		0.0251445	0.0186718
0.00772665	0.0172478		-1.17926	0.926668		0.025089	0.0186927
0.00880126	0.0166397		-1.12232	0.928635		0.02682	0.0186706
0.0100908	0.0168278		-1.06973	0.934045		0.0257273	0.0187511
0.00884087	0.0165727		-1.02647	0.939923		0.0253005	0.0190718
0.00953655	0.0156158		-0.998835	0.945397		0.027219	0.0187564
0.00913317	0.0156496		-0.998661	0.950314		0.0259207	0.0184342
0.00817113	0.015989		-1.0187	0.95379		0.0229937	0.018723
0.0113727	0.0157692		-1.05425	0.955409		0.0230479	0.0188571
0.0123989	0.016039		-1.0912	0.955871		0.0253281	0.0185402
0.011422	0.0157837		-1.12641	0.955353		0.0255572	0.0188067
0.011643	0.0160127		-1.16294	0.955155		0.0230392	0.0191706
0.0133961	0.0159231		-1.20085	0.955994		0.0265457	0.0191987
0.0126203	0.016086		-1.2517	0.957312		0.0248359	0.0193271
0.012354	0.0160968		-1.32611	0.957251		0.0245996	0.0190798
0.0140086	0.0163926		-1.4173	0.958044		0.0235724	0.019407
0.0152956	0.0166913		-1.54158	0.95791		0.0219163	0.0197505
0.0125113	0.0166814		-1.68881	0.957209		0.0217677	0.01987
0.0119432	0.016569		-1.84968	0.95707		0.023491	0.0202667
0.013095	0.0167443		-2.01024	0.958564		0.023066	0.0202483
0.0134401	0.0170883		-2.15798	0.962809		0.0225506	0.0198815
0.0120214	0.0172958		-2.28528	0.966891		0.0230251	0.0204229
0.0127522	0.0170994		-2.37246	0.971142		0.0216225	0.0205643
0.0137109	0.0168708		-2.42823	0.977292		0.022229	0.0201841
0.0144744	0.0169336		-2.45394	0.982476		0.0226471	0.0204783
0.0152731	0.0168102		-2.45679	0.98853		0.0233976	0.0202359
0.0158937	0.0168934		-2.43542	0.994149		0.0224062	0.019894
0.0163392	0.0169534		-2.40897	0.999311		0.0206951	0.0199943
0.0168043	0.0166809		-2.38598	1.00375		0.0220272	0.0201513
0.0148175	0.0166564		-2.36348	1.00658		0.0226642	0.0205762
0.0167836	0.016763		-2.32547	1.00957		0.0221045	0.0205139
0.0187891	0.0163896		-2.27173	1.01619		0.0228685	0.0204166
0.0164712	0.0159751		-2.21354	1.02618		0.0221348	0.0202911
0.0166505	0.0159489		-2.15404	1.03872		0.0235609	0.0203136
0.0171406	0.0159009		-2.08749	1.05007		0.0234278	0.0205684
0.0176764	0.0157619		-2.03699	1.05643		0.0212855	0.0207251
0.0181525	0.0151859		-2.01226	1.05251		0.023175	0.0207651
0.02013	0.0146178		-1.99939	1.04249		0.0224484	0.0207971
0.0213386	0.0146932		-2.01184	1.02439		0.0230712	0.0208012
0.0232495	0.015043		-2.0275	1.00648		0.0231996	0.0209577
0.0242901	0.0149724		-2.04949	0.992543		0.0230268	0.0208195
0.0241735	0.0146088		-2.07811	0.982166		0.0215015	0.0205701
0.0253596	0.0147179		-2.10161	0.973885		0.0222171	0.020573
0.0255943	0.0143979		-2.13333	0.967389		0.0250293	0.0210834
0.0253717	0.0144931		-2.16645	0.959076		0.0267514	0.0214979
0.0244951	0.0146516		-2.19907	0.951439		0.027731	0.0215073
0.0267278	0.0144898		-2.24551	0.942508		0.0297488	0.0207339
0.0282095	0.0145184		-2.296	0.933048		0.0308354	0.0214239
0.0265175	0.0148096		-2.35378	0.926687		0.0289443	0.0216387
0.0272575	0.0150564		-2.41334	0.92078		0.025107	0.0213515
0.0254926	0.0149046		-2.46088	0.911563		0.0267747	0.0215621
0.0255471	0.0146575		-2.50665	0.901857		0.0272045	0.0214938
0.0270533	0.0147992		-2.53672	0.888869		0.0273175	0.0212076
0.0268209	0.0145692		-2.53868	0.874524		0.0267905	0.0211163
0.0256871	0.0147196		-2.52219	0.860952		0.0294334	0.0210067
0.0281672	0.0148674		-2.49741	0.84925		0.0292097	0.0212591
0.0275372	0.0144986		-2.47023	0.841265		0.0280643	0.0211203
0.024258	0.0145226		-2.44748	0.838025		0.0271328	0.020995
0.0254488	0.0151411		-2.41981	0.84		0.028193	0.0211735
0.0248196	0.0150844		-2.39129	0.845939		0.0278406	0.0210954
0.023617	0.0150564		-2.36878	0.853477		0.0273353	0.0212382
0.0247417	0.01561		-2.33449	0.861919		0.0261562	0.0210028
0.0252756	0.0156237		-2.27688	0.873755		0.0256821	0.0209819
0.0230791	0.0154913		-2.20737	0.888199		0.025958	0.0212022
0.0231278	0.0154367		-2.1258	0.900588		0.0251796	0.0212054
0.0219805	0.0155236		-2.02647	0.912606		0.0268807	0.0212152
0.0216721	0.0155857		-1.91336	0.922735		0.0267584	0.0209866
0.0211022	0.0157762		-1.79392	0.931881		0.0247963	0.0209906
0.0197344	0.0155806		-1.67372	0.937348		0.0242536	0.0209983
0.0205149	0.0160066		-1.5666	0.939694		0.0241327	0.0205736
0.023642	0.01612		-1.47669	0.939487		0.0245803	0.0205047
0.0230185	0.0161732		-1.40101	0.939769		0.0223322	0.0202073
0.023183	0.0160624		-1.34668	0.93925		0.0224852	0.0203152
0.0233753	0.0160138		-1.31225	0.937827		0.0226799	0.0202411
0.0215112	0.0162441		-1.309	0.934235		0.0207526	0.0201136
0.0225279	0.0166696		-1.32059	0.928885		0.0212883	0.0199795
0.0230691	0.0164478		-1.32529	0.920637		0.0222835	0.0197905
0.022937	0.0162883		-1.32099	0.911718		0.0229607	0.0198821
0.021717	0.0162376		-1.31421	0.900135		0.0235856	0.019833
0.0223523	0.0165829		-1.2975	0.888486		0.0251913	0.0194305
0.0234373	0.0164702		-1.25349	0.877157		0.026681	0.0194557
0.0222498	0.0167377		-1.18962	0.871626		0.0254481	0.019923
0.0209063	0.0168717		-1.12297	0.873555		0.0252955	0.0197001
0.0232857	0.0166237		-1.06371	0.879913		0.0238127	0.0197947
0.0254188	0.0168582		-1.00047	0.895211		0.0241527	0.019934
0.0273035	0.0173613		-0.941886	0.914353		0.0263772	0.0202072
0.0281001	0.0171316		-0.894734	0.934934		0.0277987	0.0205001
0.0305202	0.0167961		-0.852861	0.958307		0.0286723	0.0200204
0.0289382	0.0170356		-0.822063	0.980175		0.0284262	0.0200766
0.0267694	0.0172427		-0.792606	1.00024		0.0299627	0.0201503
0.0283084	0.0176542		-0.758168	1.01655		0.0330672	0.0200342
0.0287864	0.0176573		-0.743112	1.03008		0.0332555	0.0199464
0.0304176	0.0179132		-0.74858	1.03914		0.0328492	0.0198644
0.0317674	0.0182395		-0.768017	1.04568		0.0323586	0.0198589
0.0319664	0.0188445		-0.816862	1.04679		0.0315674	0.0198299
0.0318436	0.0189802		-0.888592	1.04304		0.030593	0.0198194
0.03181	0.0185319		-1.00984	1.03561		0.0314721	0.019596
0.0318954	0.0185567		-1.15453	1.02592		0.0315534	0.0198039
0.0338402	0.0183301		-1.30135	1.01181		0.0317706	0.0195755
0.0335227	0.0186425		-1.4519	0.993927		0.0315828	0.0194253
0.0333916	0.0194718		-1.59369	0.974574		0.0319774	0.0193419
0.0336486	0.0190913		-1.7108	0.954458		0.0325982	0.0193262
0.0328266	0.0188788		-1.78735	0.934937		0.0323807	0.0197994
0.0333124	0.0199655		-1.84431	0.920256		0.0326828	0.0196736
0.0341952	0.0198499		-1.88155	0.907096		0.0336408	0.0197339
0.0331732	0.0196716		-1.91072	0.895985		0.0303004	0.0200882
0.0330016	0.0197366		-1.93209	0.889198		0.02967	0.0198952
0.0341278	0.019813		-1.94505	0.885702		0.0302271	0.019972
0.0362913	0.0200068		-1.95827	0.885685		0.0292244	0.019697
0.0366793	0.0195842		-1.95533	0.888822		0.0278757	0.0191473
0.0370639	0.0195313		-1.932	0.894332		0.0263308	0.0194874
0.0344056	0.0193178		-1.89814	0.900146		0.0271374	0.0198141
0.0323093	0.0191815		-1.84175	0.904791		0.0307736	0.0196988
0.0343011	0.0195028		-1.77056	0.911983		0.0328777	0.0197533
0.0326607	0.0192685		-1.69135	0.918056		0.0308922	0.0198068
0.0333509	0.0194415		-1.61306	0.922939		0.0337581	0.0195767
0.035055	0.0193627		-1.53724	0.926609		0.0338829	0.0191684
0.0361226	0.0191756		-1.45693	0.928197		0.0338065	0.0197273
0.0355697	0.0190093		-1.38083	0.928902		0.0350558	0.0194104
0.0344505	0.0186028		-1.30697	0.928588		0.0335235	0.0187269
0.0331411	0.0185819		-1.23115	0.92395		0.0317424	0.0185992
0.0312511	0.0189952		-1.15882	0.917847		0.0356316	0.018442
0.0309758	0.0186188		-1.09954	0.91213		0.0363223	0.0183494
0.0306467	0.0182883		-1.04736	0.907718		0.035726	0.0179473
0.0312284	0.01862		-0.997893	0.901779		0.0359885	0.0179928
0.0303379	0.0190006		-0.952222	0.896662		0.0358184	0.0183391
0.0305697	0.0187872		-0.908898	0.896581		0.0390209	0.0181899
0.0306569	0.018438		-0.865767	0.901375		0.0378885	0.0184135
0.0312492	0.0187814		-0.819823	0.907971		0.0376728	0.0186914
0.0300556	0.0187845		-0.788412	0.917615		0.0370604	0.0182492
0.0311006	0.0187963		-0.782638	0.931229		0.0372918	0.018276
0.0287025	0.0191726		-0.80277	0.946156		0.0370782	0.0180272
0.0274848	0.0191947		-0.856506	0.960588		0.037172	0.0183289
0.0283494	0.0190116		-0.931498	0.974207		0.0387913	0.0180869
0.0267542	0.0189546		-1.03229	0.985864		0.0392474	0.0183566
0.025557	0.0191491		-1.13063	0.9954		0.038373	0.0183251
0.0259133	0.0193157		-1.21697	1.00043		0.0398746	0.0181564
0.0272946	0.0196497		-1.2982	1.0002		0.0404242	0.0184256
0.0244374	0.0194886		-1.35517	0.991928		0.0363991	0.0187698
0.0246279	0.0193966		-1.38292	0.981368		0.0364736	0.0186117
0.0275218	0.0196001		-1.36118	0.967568		0.0385973	0.0182965
0.0269754	0.019428		-1.30449	0.953105		0.0383242	0.0183649
0.0268658	0.0193574		-1.21997	0.941779		0.0376086	0.0186586
0.025279	0.019252		-1.10861	0.935247		0.0389771	0.0181612
0.024131	0.0188952		-0.974992	0.938079		0.0378651	0.0177025
0.026934	0.0192652		-0.851475	0.947423		0.0379136	0.0183501
0.0277058	0.0192239		-0.758021	0.956735		0.0403321	0.0182993
0.0278375	0.0190682		-0.70136	0.964454		0.0393243	0.0178668
0.0279714	0.0193702		-0.680566	0.966722		0.0342834	0.0180527
0.0287155	0.0192266		-0.672946	0.963309		0.0362519	0.0178691
0.027525	0.0193189		-0.693339	0.949876		0.0383373	0.0179908
0.0264494	0.0193525		-0.72338	0.930963		0.0359178	0.018154
0.0255373	0.0191796		-0.75172	0.907843		0.0349539	0.0178516
0.0264619	0.0192593		-0.774771	0.883107		0.0365605	0.0178061
0.0274458	0.0191889		-0.782215	0.85828		0.0369207	0.0183305
0.0283514	0.0192362		-0.78083	0.835402		0.0381001	0.0179166
0.026671	0.0189671		-0.772374	0.815259		0.0388336	0.0180537
0.0255081	0.0188979		-0.757184	0.797546		0.0379892	0.0181256
0.023887	0.0190598		-0.737919	0.783461		0.0380508	0.0181069
0.0257811	0.018977		-0.721995	0.772902		0.0386044	0.0181986
0.0257607	0.0193868		-0.715422	0.763737		0.0383516	0.018138
0.0248457	0.0192796		-0.718205	0.756583		0.0392236	0.0178815
0.0259023	0.0191155		-0.736386	0.751588		0.0420595	0.0179516
0.0237872	0.0194164		-0.765919	0.749457		0.0432162	0.0177071
0.0249008	0.0199295		-0.802616	0.75164		0.0429368	0.0179545
0.0252805	0.0195786		-0.851328	0.756697		0.0469431	0.0177664
0.0253015	0.0198114		-0.913967	0.765581		0.0473917	0.0178907
0.0241504	0.0196816		-0.977002	0.777916		0.0500208	0.0180478
0.0253893	0.0195323		-1.04286	0.792718		0.0510945	0.0178491
0.0250006	0.0199333		-1.11556	0.808365		0.0514011	0.0176156
0.0247476	0.0194782		-1.1896	0.820693		0.049559	0.0174284
0.0263755	0.0194492		-1.2602	0.833803		0.0529576	0.0179045
0.0236421	0.0191127		-1.31539	0.848129		0.0514299	0.0176613
0.0234908	0.018843		-1.35611	0.862395		0.0508533	0.0178129
0.0216234	0.0192693		-1.39224	0.876351		0.052694	0.0179211
0.0214731	0.0190556		-1.41397	0.89043		0.0519494	0.0174327
0.0221457	0.0189214		-1.41332	0.905025		0.050024	0.0178239
0.0229999	0.0191255		-1.41353	0.918746		0.0502202	0.0177698
0.0213037	0.0195416		-1.4128	0.927015		0.0521914	0.017657
0.0178167	0.0195755		-1.4088	0.931322		0.0528179	0.0176674
0.0166059	0.0194311		-1.41164	0.933126		0.0516116	0.0176154
0.0163806	0.0191228		-1.41943	0.934884		0.0501434	0.01736
0.01479	0.0191902		-1.44154	0.935669		0.0477749	0.0168566
0.014566	0.019175		-1.46916	0.939337		0.0505232	0.01709
0.0152725	0.0193076		-1.49591	0.949446		0.0513045	0.0173485
0.0146126	0.019418		-1.52356	0.962412		0.0474734	0.0172498
0.014608	0.0193109		-1.5467	0.976637		0.0473567	0.0171591
0.0146007	0.0193911		-1.56926	0.989879		0.0490948	0.0175031
0.0146176	0.0195178		-1.59267	1.00072		0.0496701	0.0174807
0.0170068	0.0196365		-1.61383	1.00842		0.0475906	0.0171185
0.0153677	0.0196273		-1.64099	1.00773		0.0449379	0.0171853
0.0180042	0.0195834		-1.66753	1.00288		0.0466995	0.0169748
0.0170747	0.0195357		-1.68523	0.996566		0.0474134	0.0171413
0.0164675	0.0193074		-1.69605	0.99024		0.0448261	0.0172167
0.016395	0.0191681		-1.69906	0.984051		0.045001	0.0170655
0.0163984	0.0191178		-1.70377	0.979074		0.0423991	0.0170282
0.0166778	0.0191787		-1.70729	0.979494		0.0398866	0.0172733
0.0148824	0.0192608		-1.71825	0.98431		0.03934	0.017304
0.0158156	0.0200185		-1.74736	0.98924		0.0388704	0.0173379
0.0169367	0.0201076		-1.78205	0.995008		0.0366139	0.0174025
0.0158102	0.0203016		-1.82946	1.0029		0.0353931	0.0177872
0.0164909	0.0204491		-1.895	1.00926		0.0384758	0.0176174
0.0151204	0.0202776		-1.97384	1.01392		0.038536	0.0172286
0.0125891	0.0206303		-2.0554	1.01829		0.0392155	0.0177408
0.0144054	0.0206254		-2.14071	1.02222		0.0383199	0.0178983
0.0134095	0.0204552		-2.23126	1.02797		0.0400616	0.01793
0.0106508	0.0200356		-2.31474	1.03238		0.0380327	0.0177143
0.0110132	0.0202499		-2.38456	1.03491		0.038407	0.0172001
0.012882	0.0202635		-2.43274	1.03676		0.0390984	0.0169573
0.011988	0.0200703		-2.47213	1.03962		0.0385602	0.0171438
0.0113717	0.0200043		-2.4958	1.04378		0.0399993	0.0174233
0.0114171	0.0195738		-2.50423	1.0498		0.0386051	0.0173872
0.0089687	0.0193741		-2.51545	1.0553		0.036096	0.0168773
0.0118358	0.0199076		-2.53314	1.05932		0.037147	0.0171434
0.00974702	0.0202567		-2.55835	1.06274		0.0363496	0.0173016
0.00890661	0.0199983		-2.59079	1.06477		0.0357554	0.0168196
0.00704863	0.0197266		-2.64386	1.06084		0.0350297	0.0169914
0.00613399	0.0197878		-2.69917	1.05432		0.0374123	0.0170472
0.00396394	0.0193619		-2.74945	1.04796		0.0374037	0.0169865
0.00406591	0.019238		-2.79946	1.04249		0.0360139	0.0167226
0.0054355	0.0192536		-2.83419	1.03656		0.0356323	0.0170767
0.00245635	0.0198081		-2.85342	1.03127		0.0363175	0.016903
0.00328484	0.0198758		-2.8522	1.02801		0.0361429	0.0169441
0.00590235	0.019773		-2.83745	1.02567		0.0363127	0.0173428
0.00746776	0.0196558		-2.81568	1.02474		0.0368161	0.0173555
0.0097803	0.0193865		-2.79318	1.02637		0.0358263	0.0175481
0.00889083	0.0189734		-2.77294	1.03244		0.034052	0.0174099
0.00871056	0.0193614		-2.75998	1.04196		0.0351997	0.0175808
0.00964528	0.0191652		-2.75504	1.05396		0.0350027	0.0178542
0.00969463	0.0188906		-2.75212	1.06644		0.0354195	0.0173405
0.00878915	0.0190669		-2.75379	1.07773		0.0368448	0.017964
0.00684303	0.0185682		-2.75063	1.08729		0.0349325	0.0179351
0.00618546	0.0183233		-2.74221	1.09068		0.0357514	0.0180643
0.00597517	0.0181659		-2.73273	1.08967		0.0352314	0.0180404
0.00667951	0.0184224		-2.70802	1.08539		0.0345188	0.0181096
0.00710754	0.018469		-2.66053	1.07909		0.0344254	0.0183283
0.00881031	0.0183397		-2.59613	1.07046		0.0350748	0.0186601
0.00640065	0.0180213		-2.52489	1.06206		0.0360148	0.0188272
0.00606525	0.0183		-2.4264	1.05454		0.0354335	0.0194503
0.00792645	0.018216		-2.31034	1.04958		0.0374459	0.0197252
0.00484772	0.0184056		-2.19151	1.04707		0.0382418	0.019524
0.00201278	0.0183046		-2.06682	1.04675		0.0360521	0.0194756
0.00295899	0.0183851		-1.94902	1.0489		0.0341383	0.0193046
0.000799934	0.0184478		-1.85163	1.0507		0.0359373	0.019337
0.00280357	0.018314		-1.7812	1.04998		0.0356339	0.0194168
0.00178823	0.0181994		-1.72835	1.0502		0.03792	0.0195456
0.000318453	0.0183405		-1.70187	1.05008		0.0372037	0.0191694
0.00173376	0.0183081		-1.69655	1.05131		0.0355593	0.0192709
-0.000886475	0.0189311		-1.70348	1.05376		0.0378617	0.0197096
0.00121675	0.0190298		-1.71211	1.05586		0.0428287	0.0197556
0.00196054	0.019059		-1.72479	1.05944		0.0418945	0.0193896
0.00296845	0.0192231		-1.74127	1.06271		0.0413689	0.0194202
0.00341471	0.0188154		-1.73363	1.06108		0.0439243	0.0191759
0.00248699	0.0186416		-1.70938	1.0569		0.0453999	0.0189469
0.00147902	0.0189712		-1.67222	1.04949		0.0423405	0.0186934
0.00233327	0.0189831		-1.60717	1.03919		0.0408359	0.0187502
0.00152971	0.0189094		-1.51039	1.0266		0.0420954	0.0185869
0.000972073	0.0189865		-1.41009	1.0135		0.0422694	0.0185619
0.00306473	0.0188641		-1.30835	0.998435		0.0400589	0.018707
0.00374689	0.018983		-1.21088	0.981446		0.0419783	0.0184764
0.00270978	0.0190752		-1.12155	0.962443		0.0419359	0.0188641
0.00235342	0.0188534		-1.03373	0.943424		0.0420429	0.0187497
0.00421506	0.0190596		-0.969055	0.924601		0.041325	0.0185893
0.00478379	0.0189987		-0.916133	0.907062		0.0401267	0.0185139
0.00446001	0.018863		-0.864648	0.89186		0.0437079	0.0188194
0.00376433	0.0191582		-0.823391	0.878689		0.0445943	0.0187198
0.00451376	0.0189152		-0.790745	0.865651		0.042622	0.0185162
0.00597191	0.0188535		-0.752466	0.852733		0.0463914	0.0183321
0.00510828	0.0190484		-0.713385	0.839183		0.0483515	0.0186677
0.00690197	0.0189226		-0.677004	0.825533		0.0474542	0.0189516
0.00640779	0.0191949		-0.62722	0.811643		0.048047	0.0185236
0.0069064	0.0196621		-0.564806	0.799459		0.0474473	0.0188195
0.007914	0.0196253		-0.495401	0.786323		0.047384	0.0186174
0.0074956	0.0195929		-0.422711	0.77357		0.0456823	0.0186598
0.00635424	0.0194442		-0.354304	0.762544		0.045536	0.0186139
0.00870775	0.019653		-0.292628	0.753546		0.0481705	0.0176943
0.0104543	0.0199271		-0.251826	0.744431		0.045848	0.0173687
0.00910631	0.0197574		-0.227594	0.737099		0.0469803	0.0171921
0.00965996	0.0199129		-0.214962	0.733824		0.0495722	0.0170146
0.00950187	0.0200998		-0.215768	0.732709		0.0494409	0.0171001
0.0101504	0.0197874		-0.226292	0.734396		0.0494511	0.0166075
0.0109841	0.0200445		-0.244126	0.740371		0.0489725	0.0164249
0.0110361	0.0204179		-0.264425	0.747821		0.0504508	0.0166727
0.0119898	0.0201068		-0.28109	0.756328		0.0528037	0.0165695
0.0128351	0.0198872		-0.302399	0.765179		0.0523783	0.0166945
0.0136723	0.020171		-0.317497	0.771703		0.0531759	0.0163071
0.0170655	0.0198665		-0.322564	0.773919		0.0567689	0.0167326
0.0193154	0.0200149		-0.328964	0.775392		0.0586153	0.0173754
0.0186723	0.019962		-0.326127	0.772027		0.0576416	0.0172963
0.018752	0.0197814		-0.327968	0.766279		0.0571126	0.0171862
0.0177167	0.0195673		-0.335174	0.760529		0.0572701	0.0171623
0.0187428	0.0196031		-0.336191	0.75595		0.0560112	0.0173551
0.0178586	0.0197752		-0.343718	0.754742		0.0600595	0.0169701
0.0198526	0.0198624		-0.354484	0.755616		0.0599638	0.0169221
0.0236082	0.019984		-0.364726	0.755988		0.0603394	0.0175501
0.0229254	0.0204447		-0.375278	0.756496		0.0608358	0.0178698
0.0245843	0.019921		-0.374416	0.754937		0.0633435	0.0177319
0.0265834	0.019678		-0.366776	0.753432		0.0671393	0.0177709
0.0270407	0.0195437		-0.358606	0.751829		0.0665654	0.0184372
0.0290505	0.0199131		-0.347001	0.75109		0.0685323	0.0187082
0.0305465	0.0199044		-0.334014	0.75216		0.0720325	0.0184067
0.0301997	0.0195044		-0.319762	0.755336		0.0721227	0.0187602
0.029544	0.0193401		-0.307706	0.760168		0.0760909	0.0188479
0.0317385	0.0194836		-0.296523	0.76523		0.0766723	0.0188255
0.0340926	0.0193949		-0.269805	0.769623		0.07576	0.019257
0.0347255	0.0193592		-0.225237	0.77232		0.0788373	0.0195312
0.0333314	0.0190772		-0.158154	0.773113		0.07994	0.0193125
0.0367157	0.0195219		-0.0745323	0.774778		0.0806198	0.0195176
0.0366852	0.0195334		0.0264277	0.777151		0.0809613	0.0197486
0.0362149	0.0196484		0.135776	0.782443		0.0842739	0.0201661
0.0393909	0.019901		0.238468	0.792407		0.0891463	0.0204792
0.0403795	0.019663		0.328821	0.804472		0.0896765	0.0199708
0.0389793	0.0199388		0.398175	0.815888		0.0903073	0.0202661
0.040931	0.0203182		0.44829	0.824899		0.0926183	0.0205709
0.0443126	0.0200714		0.483697	0.826576		0.0941529	0.0203719
0.0445454	0.0199107		0.518098	0.822782		0.0956589	0.0203169
0.0471647	0.0199421		0.554273	0.811557		0.0990208	0.0198609
0.0502449	0.0197254		0.592892	0.798138		0.101007	0.019905
0.0518437	0.0199213		0.631949	0.786296		0.101029	0.0200037
0.0528087	0.0202312		0.664545	0.777978		0.103468	0.0199799
0.0561468	0.0204052		0.693925	0.771314		0.106039	0.0194035
0.0584943	0.0200245		0.704045	0.768935		0.107574	0.0191076
0.0598821	0.0201352		0.688776	0.770384		0.10685	0.0194749
0.0605047	0.0198642		0.668798	0.770816		0.108554	0.019278
0.0616137	0.0196392		0.636882	0.772409		0.113649	0.0191999
0.0646171	0.0196366		0.604613	0.778615		0.118406	0.0194621
0.0666106	0.0199914		0.574063	0.787926		0.119778	0.0191499
0.0700947	0.0201568		0.540482	0.797395		0.123876	0.019234
0.0703456	0.0201275		0.517982	0.806214		0.124199	0.0189621
0.0723546	0.0204584		0.506233	0.814113		0.125699	0.0184565
0.076669	0.02036		0.50288	0.817139		0.129583	0.0184429
0.0743654	0.0204937		0.506095	0.81747		0.132215	0.0186431
0.0753537	0.0206735		0.517606	0.810684		0.136265	0.018465
0.0790306	0.0202812		0.535841	0.800019		0.139856	0.0181903
0.0815056	0.0202017		0.561319	0.789103		0.140959	0.0184813
0.0836217	0.0200618		0.590803	0.778788		0.14369	0.0183262
0.0873528	0.0198965		0.615162	0.772336		0.145901	0.0177423
0.0887741	0.0197797		0.626987	0.772133		0.145388	0.0174329
0.0890747	0.0196243		0.624772	0.779159		0.150239	0.0176244
0.0917623	0.019541		0.611736	0.790355		0.152647	0.0174073
0.0951156	0.0194274		0.579846	0.801937		0.155783	0.0177911
0.0968041	0.0191758		0.527961	0.814283		0.157499	0.0178805
0.100572	0.0190258		0.458348	0.823599		0.158816	0.0172578
0.100628	0.0193691		0.373904	0.833082		0.161217	0.0172947
0.101693	0.0189038		0.277552	0.844125		0.161388	0.0170158
0.105898	0.018786		0.182732	0.857263		0.162702	0.0172653
0.10682	0.0187061		0.0767931	0.876551		0.166911	0.0175705
0.109456	0.0185617		-0.0346059	0.899207		0.169306	0.0174787
0.111798	0.0189244		-0.132682	0.923928		0.171256	0.017307
0.112884	0.0187097		-0.225468	0.948315		0.171694	0.0174531
0.116417	0.018982		-0.321407	0.966962		0.171826	0.0175988
0.118866	0.0192031		-0.417203	0.980081		0.175758	0.0174562
0.120879	0.019235		-0.505765	0.987056		0.179068	0.0174391
0.121394	0.0196262		-0.594331	0.991355		0.179793	0.0171254
0.123211	0.0193175		-0.693206	0.992002		0.181096	0.0172398
0.127554	0.0187807		-0.789046	0.992264		0.183894	0.0171446
0.129585	0.0188415		-0.873171	0.995653		0.184433	0.0170515
0.131257	0.0190567		-0.954125	1.00015		0.185543	0.0171297
0.134048	0.0194879		-1.0273	1.00623		0.187977	0.0171204
0.136707	0.0192219		-1.09056	1.0148		0.190283	0.0171249
0.137073	0.0186659		-1.13947	1.02451		0.190493	0.0169978
0.13808	0.0190599		-1.17644	1.03551		0.192524	0.0168247
0.141353	0.0188323		-1.20628	1.04474		0.19515	0.01684
0.143263	0.0186579		-1.23905	1.05323		0.196387	0.0170694
0.144203	0.0186911		-1.26943	1.05984		0.198693	0.0170731
0.147099	0.018158		-1.2976	1.06442		0.200009	0.017287
0.152483	0.0182047		-1.33072	1.06878		0.200763	0.0169624
0.157232	0.0185456		-1.35569	1.07304		0.20471	0.0166405
0.160786	0.0179305		-1.37773	1.07601		0.205709	0.0172422
0.16105	0.0177511		-1.40164	1.07948		0.207211	0.0172948
0.163849	0.0175084		-1.41263	1.08276		0.211036	0.0169727
0.168382	0.0170279		-1.41246	1.08534		0.210566	0.0175714
0.167686	0.0170028		-1.40963	1.08615		0.211247	0.0173772
0.169066	0.0167512		-1.40671	1.08685		0.21574	0.0173594
0.172119	0.0161865		-1.40937	1.08616		0.215968	0.0173591
0.174241	0.0161438		-1.42165	1.08401		0.214494	0.0173571
0.177487	0.0159977		-1.43803	1.08066		0.221248	0.0173616
0.181891	0.0161405		-1.45454	1.07588		0.22525	0.0176931
0.183961	0.015752		-1.47724	1.06825		0.224696	0.0178267
0.186108	0.0155227		-1.48985	1.06146		0.226557	0.0177694
0.190523	0.0156628		-1.48285	1.05681		0.22917	0.0174973
0.193279	0.0158012		-1.47216	1.05113		0.234024	0.0178054
0.196902	0.01533		-1.44531	1.04374		0.232766	0.017311
0.198746	0.0153142		-1.40035	1.03777		0.235193	0.0175889
0.200222	0.015284		-1.33343	1.03338		0.236692	0.0180489
0.204144	0.0148313		-1.24409	1.02955		0.238567	0.0178568
0.206299	0.014698		-1.14147	1.02486		0.240609	0.0173957
0.205138	0.0145958		-1.02659	1.02219		0.242188	0.0176105
0.210657	0.0144879		-0.902028	1.02469		0.245737	0.0177003
0.212769	0.014651		-0.788481	1.03021		0.249246	0.0177686
0.21491	0.0146561		-0.697206	1.03627		0.25198	0.0178356
0.218133	0.0144978		-0.627974	1.04329		0.25202	0.0174301
0.217746	0.014097		-0.594209	1.04966		0.25446	0.0174739
0.220617	0.0142239		-0.587397	1.05433		0.254963	0.017501
0.223747	0.0141202		-0.609815	1.05538		0.258155	0.0170422
0.225171	0.0135993		-0.644701	1.05183		0.26015	0.0170275
0.223947	0.0133935		-0.67846	1.04222		0.261476	0.0173833
0.224096	0.013537		-0.694041	1.02965		0.262485	0.0177535
0.227981	0.0131635		-0.68201	1.01347		0.265225	0.0176239
0.231435	0.0129719		-0.659797	0.995818		0.264511	0.0173122
0.232548	0.0134034		-0.613692	0.973464		0.264996	0.0168572
0.233565	0.0132483		-0.550957	0.949758		0.268919	0.0170713
0.238116	0.0129213		-0.481984	0.928254		0.27064	0.0172569
0.240726	0.013027		-0.411378	0.907894		0.272578	0.0174396
0.241751	0.0133991		-0.346311	0.888699		0.274272	0.0169079
0.243049	0.0131972		-0.281507	0.87291		0.276804	0.0167413
0.246651	0.0129139		-0.214399	0.859529		0.277587	0.0169356
0.247399	0.0128862		-0.143101	0.85083		0.279285	0.0167908
0.249192	0.0129219		-0.0675354	0.847096		0.282063	0.0166715
0.249567	0.0125084		-0.00530787	0.843628		0.282603	0.0173
0.250059	0.012403		0.0451478	0.844594		0.284984	0.0175229
0.252417	0.0124944		0.0890357	0.848679		0.285531	0.0171509
0.256047	0.0125274		0.11306	0.852691		0.286809	0.016978
0.25886	0.0129595		0.123202	0.859022		0.288901	0.017212
0.258514	0.0125455		0.111164	0.865435		0.289551	0.0170419
0.261148	0.0126045		0.083066	0.870573		0.291049	0.0171161
0.261179	0.0128165		0.0533714	0.87416		0.29266	0.0170017
0.263423	0.0130141		0.0207123	0.879253		0.292996	0.0164832
0.264869	0.0127439		-0.0190624	0.885141		0.294875	0.0165511
0.265916	0.0127699		-0.0564973	0.891587		0.29682	0.0166391
0.268104	0.0129611		-0.0772205	0.899712		0.295513	0.0162532
0.269764	0.012884		-0.0896459	0.911479		0.297404	0.0167202
0.267942	0.0130079		-0.104283	0.926165		0.297649	0.0169364
0.267302	0.0130755		-0.120689	0.940856		0.299217	0.0172178
0.269979	0.0125901		-0.128552	0.955655		0.298759	0.017149
0.271968	0.012364		-0.144501	0.968491		0.300209	0.0171518
0.272803	0.0123579		-0.184189	0.977577		0.303374	0.0167766
0.272909	0.012524		-0.222628	0.985998		0.302303	0.0164665
0.276585	0.0127573		-0.252222	0.992356		0.3049	0.0167889
0.27806	0.0126561		-0.283192	0.996197		0.305814	0.0162545
0.27507	0.0126288		-0.309547	0.997476		0.308745	0.0162187
0.276308	0.0128971		-0.324837	0.997719		0.31128	0.0165261
0.279329	0.0124652		-0.325674	0.99536		0.310262	0.0166529
0.280139	0.0126767		-0.321856	0.990973		0.311226	0.0167146
0.280428	0.0127326		-0.320947	0.983434		0.311727	0.0165401
0.281073	0.0125482		-0.326869	0.974604		0.311495	0.0167775
0.281788	0.0129834		-0.339762	0.965435		0.312703	0.0166552
0.282237	0.0130573		-0.346836	0.956695		0.312897	0.0163729
0.283426	0.0124551		-0.352664	0.948938		0.312378	0.016118
0.282739	0.0121298		-0.353788	0.942535		0.316246	0.016448
0.282189	0.0122247		-0.336527	0.938872		0.31626	0.0162421
0.285316	0.01214		-0.302072	0.938455		0.317762	0.0164137
0.285508	0.0123265		-0.232642	0.940488		0.319938	0.0165961
0.286242	0.0121651		-0.134983	0.944589		0.319211	0.0162496
0.285841	0.0124753		-0.0170984	0.950992		0.32163	0.0159974
0.285428	0.0126372		0.117669	0.959271		0.321116	0.0160745
0.286332	0.0125297		0.269983	0.967816		0.320524	0.016349
0.28448	0.0123027		0.422991	0.976889		0.323081	0.0164844
0.284682	0.0122347		0.563179	0.985191		0.322992	0.0166712
0.285804	0.0123126		0.682917	0.992639		0.324973	0.016304
0.284665	0.0121873		0.779559	0.999091		0.324648	0.0163308
0.284544	0.0125393		0.860273	1.0065		0.327961	0.0166243
0.287278	0.0121413		0.909619	1.01326		0.328945	0.0165603
0.28937	0.011522		0.938275	1.01877		0.32916	0.0162281
0.287728	0.011953		0.952475	1.02604		0.329897	0.0162406
0.287569	0.0123214		0.957587	1.03373		0.332028	0.0164705
0.287949	0.0119652		0.953564	1.04036		0.335124	0.0164236
0.28898	0.0125349		0.943832	1.04753		0.333063	0.0164115
0.291662	0.0127112		0.934664	1.05641		0.333322	0.0167469
0.289359	0.0126752		0.923495	1.06809		0.333048	0.0166241
0.288582	0.0127571		0.901671	1.07995		0.331572	0.016434
0.290603	0.0127393		0.873221	1.09399		0.331177	0.0165358
0.290747	0.0123879		0.843723	1.11073		0.332612	0.0165096
0.289554	0.0123275		0.813485	1.12892		0.332807	0.0167629
0.289948	0.0122077		0.76948	1.14769		0.332692	0.0166964
0.290281	0.0125347		0.718405	1.16449		0.333503	0.0164327
0.290948	0.0124646		0.675831	1.18022		0.33438	0.0160613
0.292761	0.0124547		0.630934	1.19474		0.333994	0.0159916
0.29213	0.0123359		0.584294	1.20422		0.331911	0.0163693
0.29092	0.0122158		0.53457	1.21164		0.332852	0.0167802
0.29117	0.0126007		0.48388	1.21592		0.332627	0.0162816
0.290217	0.0128807		0.431948	1.21783		0.331819	0.0165633
0.288179	0.0128583		0.384985	1.21514		0.329496	0.0173061
0.288136	0.0125976		0.356822	1.20855		0.328763	0.0167366
0.286629	0.0119964		0.34636	1.20053		0.328006	0.0166805
0.286804	0.0121938		0.359873	1.18968		0.326931	0.0171649
0.287348	0.012231		0.402976	1.17633		0.329087	0.0173403
0.287328	0.0121724		0.451653	1.16571		0.328835	0.0170514
0.289644	0.0123125		0.493165	1.15663		0.327551	0.0172961
0.291439	0.0120134		0.516555	1.15013		0.32787	0.017657
0.286297	0.0116553		0.514755	1.14556		0.325307	0.0173687
0.286755	0.0117034		0.490526	1.14368		0.325828	0.0172781
0.289316	0.0116805		0.440754	1.14583		0.327616	0.0171488
0.288217	0.0123125		0.391481	1.14936		0.322966	0.0170268
0.288592	0.011625		0.347728	1.15587		0.322366	0.0173624
0.287313	0.0114627		0.305775	1.16508		0.322111	0.0176905
0.285257	0.0119993		0.272907	1.17721		0.321265	0.0178108
0.285894	0.0121562		0.244465	1.19042		0.317735	0.017941
0.286475	0.0118663		0.217815	1.20203		0.317092	0.0179215
0.284879	0.0118591		0.194155	1.21376		0.318196	0.0181466
0.286206	0.0122133		0.1598	1.22143		0.315052	0.0178316
0.28541	0.0124572		0.11683	1.22436		0.31343	0.0177534
0.285508	0.0120791		0.0789153	1.223		0.312584	0.0180601
0.286764	0.0120215		0.036844	1.2185		0.312155	0.0177903
0.284769	0.0118829		-0.0137016	1.2111		0.312539	0.0177206
0.283109	0.0120749		-0.0590429	1.20289		0.309615	0.0179908
0.281286	0.0127135		-0.100429	1.19365		0.308507	0.0180159
0.280344	0.0125903		-0.146654	1.18297		0.306723	0.0178956
0.279914	0.0123818		-0.195726	1.17069		0.303646	0.0179427
0.278519	0.0125483		-0.240395	1.15733		0.304106	0.0182882
0.279407	0.0126557		-0.271495	1.14004		0.301745	0.0185809
0.278234	0.0127304		-0.290532	1.12069		0.301042	0.0184121
0.275041	0.0126201		-0.299591	1.1006		0.300056	0.0184501
0.272299	0.0125977		-0.286078	1.07914		0.301041	0.0186785
0.275088	0.0128463		-0.241345	1.05754		0.300001	0.0189057
0.275542	0.0128088		-0.173579	1.03802		0.299679	0.0188079
0.271787	0.0126672		-0.0833389	1.01961		0.298809	0.0187827
0.268855	0.0128476		0.0205166	1.00261		0.296589	0.0190376
0.267405	0.0128275		0.13681	0.986438		0.29403	0.0187868
0.266453	0.0129946		0.23828	0.974766		0.291367	0.0188453
0.26495	0.0128636		0.313289	0.968666		0.290908	0.0187347
0.26482	0.0130347		0.366009	0.965129		0.288493	0.0184351
0.264266	0.0133123		0.367101	0.96672		0.287431	0.0185029
0.261591	0.013069		0.342793	0.974054		0.287726	0.0188575
0.258275	0.012882		0.30385	0.98509		0.283118	0.01909
0.257838	0.0131356		0.252796	0.99525		0.280917	0.0189137
0.25834	0.0131245		0.205629	1.00461		0.281716	0.0189125
0.257572	0.0126966		0.171493	1.01517		0.277567	0.0188012
0.254281	0.0129062		0.181405	1.02228		0.277579	0.0185037
0.251064	0.0132046		0.224433	1.02615		0.275535	0.0185012
0.247825	0.0135276		0.289704	1.02502		0.272992	0.0185558
0.245184	0.0131002		0.382686	1.02231		0.273358	0.0180886
0.243541	0.0134122		0.509466	1.01932		0.275313	0.0185726
0.241105	0.0138073		0.643546	1.01838		0.269077	0.0187286
0.239648	0.0139541		0.770669	1.02124		0.268624	0.0186556
0.239391	0.0140585		0.8739	1.02792		0.269323	0.0187364
0.238554	0.0137973		0.94594	1.03812		0.266058	0.018611
0.23867	0.0136986		0.987525	1.05199		0.265313	0.0185988
0.236024	0.0134105		0.987364	1.06734		0.262432	0.0188679
0.233644	0.0136347		0.959521	1.0807		0.259576	0.0188611
0.230012	0.0137136		0.903326	1.09163		0.258783	0.0187651
0.227871	0.0138029		0.854311	1.10272		0.255513	0.0189914
0.227733	0.0138469		0.819904	1.10936		0.255836	0.0191528
0.225004	0.0140608		0.79156	1.11316		0.255375	0.0189174
0.222035	0.0140815		0.776876	1.11552		0.25314	0.0189052
0.220836	0.0143817		0.776486	1.11929		0.253468	0.0192178
0.22096	0.0142976		0.796407	1.1237		0.252478	0.018855
0.219365	0.0143644		0.817874	1.12728		0.251944	0.0189235
0.216381	0.0144044		0.833529	1.13256		0.250423	0.0190321
0.214201	0.0140811		0.85737	1.13618		0.246262	0.0190142
0.210731	0.0140344		0.881796	1.13527		0.244429	0.0189986
0.208563	0.0142199		0.90002	1.13234		0.242994	0.0189915
0.207835	0.0140409		0.920237	1.12474		0.241787	0.0190526
0.205224	0.0140937		0.933781	1.11644		0.239877	0.0189178
0.200994	0.0143557		0.948941	1.10967		0.238185	0.0191388
0.202812	0.0143452		0.972624	1.10763		0.236828	0.019416
0.202856	0.0146916		1.00093	1.11362		0.235868	0.0193343
0.198551	0.0148142		1.03145	1.12479		0.235772	0.0188753
0.198242	0.0146601		1.05942	1.13976		0.235391	0.0189727
0.196345	0.0142742		1.08727	1.15318		0.233489	0.0186931
0.194722	0.0145764		1.1136	1.16101		0.230626	0.0185303
0.194525	0.0145424		1.13483	1.16592		0.226212	0.0188692
0.192373	0.0140717		1.15018	1.16374		0.224991	0.0186983
0.192601	0.0143766		1.16963	1.15769		0.224455	0.0185693
0.189812	0.0139705		1.19123	1.15048		0.219238	0.0184264
0.18667	0.0139121		1.21621	1.14371		0.217824	0.0182082
0.186223	0.0143211		1.24099	1.13886		0.217847	0.0185568
0.182203	0.0141976		1.25795	1.13701		0.215709	0.0185749
0.181342	0.0136591		1.27362	1.13669		0.213132	0.0185075
0.184015	0.0138484		1.28471	1.13807		0.212792	0.018715
0.181046	0.0134954		1.28581	1.14271		0.211915	0.0179952
0.182455	0.0136647		1.29622	1.14991		0.212763	0.0180345
0.181418	0.0135432		1.31454	1.1613		0.208553	0.0184894
0.180648	0.0136443		1.33852	1.17452		0.206342	0.0183472
0.17983	0.0135671		1.37687	1.19053		0.206674	0.0178233
0.177391	0.0131146		1.42102	1.21077		0.202028	0.0176988
0.176799	0.0131006		1.47887	1.23194		0.200652	0.0180501
0.174857	0.0126548		1.54045	1.25229		0.197711	0.0177058
0.172704	0.0127572		1.59762	1.26805		0.198069	0.0177676
0.170384	0.0129009		1.64875	1.27773		0.199484	0.0175053
0.167205	0.0130937		1.6955	1.28119		0.198575	0.0177494
0.165201	0.0128642		1.73425	1.28095		0.194996	0.0177979
0.165413	0.012954		1.76602	1.27404		0.192677	0.0175778
0.164892	0.0131546		1.79905	1.26737		0.191898	0.0178737
0.161668	0.0127238		1.82596	1.26438		0.190038	0.0179672
0.164373	0.012679		1.84289	1.26365		0.189913	0.0180554
0.162623	0.0131468		1.84723	1.26711		0.189668	0.0184431
0.16293	0.0128014		1.82659	1.27415		0.189224	0.0183368
0.160604	0.0129844		1.7736	1.28297		0.188479	0.0184725
0.158033	0.0130689		1.70058	1.29033		0.186926	0.0187398
0.154402	0.0127986		1.59645	1.29523		0.186253	0.0184061
0.155059	0.0123054		1.47578	1.30092		0.186169	0.0184613
0.153103	0.0123686		1.34334	1.30451		0.183945	0.0185724
0.152348	0.0125029		1.19986	1.30603		0.180693	0.0186367
0.1494	0.0125347		1.05817	1.30648		0.179639	0.0183985
0.145885	0.0127132		0.924305	1.30467		0.181262	0.0181552
0.146495	0.012624		0.80135	1.299		0.179942	0.0183044
0.14755	0.0122962		0.689979	1.29111		0.178038	0.0183253
0.146841	0.0121283		0.593308	1.27932		0.176325	0.0183473
0.14733	0.0122227		0.506957	1.2654		0.177032	0.0185161
0.146137	0.0124883		0.434521	1.25115		0.175495	0.0186198
0.144181	0.0128199		0.373167	1.23836		0.174104	0.0189408
0.143491	0.0126082		0.315666	1.23036		0.172127	0.0189656
0.140858	0.0123974		0.268687	1.22823		0.169501	0.0183965
0.138746	0.012266		0.234536	1.23257		0.168118	0.0181912
0.136252	0.0122629		0.206705	1.2408		0.167356	0.0182735
0.134988	0.0120146		0.187487	1.25062		0.166543	0.0183058
0.133131	0.0116307		0.168997	1.26082		0.166017	0.0182641
0.13485	0.011435		0.143721	1.2696		0.164364	0.0184897
0.13698	0.0115383		0.109559	1.2775		0.165009	0.0187359
0.132379	0.0118482		0.0592185	1.28195		0.163119	0.0191552
0.131563	0.0116506		0.00198387	1.28519		0.160705	0.0189351
0.131472	0.0119523		-0.0628243	1.29158		0.16254	0.0187424
0.129294	0.0123861		-0.11989	1.30075		0.162666	0.0189841
0.12622	0.0117975		-0.148186	1.31144		0.159215	0.0186657
0.127398	0.01197		-0.167708	1.32369		0.159579	0.0189011
0.124015	0.0116386		-0.170087	1.33901		0.158221	0.0186499
0.120517	0.011689		-0.154271	1.35447		0.158543	0.0182844
0.118415	0.0118967		-0.123699	1.36905		0.157745	0.0183583
0.118186	0.0112268		-0.0906172	1.37994		0.154824	0.0183826
0.117332	0.0117324		-0.076459	1.3827		0.155901	0.0185561
0.115795	0.0116642		-0.0771116	1.38112		0.155601	0.0188862
0.11311	0.0116298		-0.0862519	1.36991		0.152786	0.01878
0.110396	0.0118238		-0.0989964	1.3519		0.15155	0.0189434
0.108644	0.0119478		-0.118798	1.32653		0.151175	0.0189939
0.108415	0.012019		-0.138218	1.29792		0.148993	0.0194025
0.107983	0.0120201		-0.150348	1.27255		0.148564	0.0192017
0.104109	0.0125007		-0.157153	1.25225		0.148369	0.0190901
0.102309	0.0123178		-0.159738	1.23896		0.146254	0.0192423
0.100976	0.0122952		-0.17158	1.2334		0.144295	0.0193459
0.0994094	0.0116799		-0.202734	1.23617		0.143477	0.019274
0.100114	0.0112009		-0.253468	1.24299		0.141801	0.0190771
0.100153	0.0115808		-0.319082	1.2516		0.141122	0.019897
0.0960947	0.0119347		-0.396714	1.26032		0.14163	0.0199155
0.0933175	0.0116863		-0.503094	1.26463		0.138699	0.0195678
0.0915058	0.0114332		-0.617564	1.2652		0.13491	0.0198783
0.0882107	0.0118528		-0.724783	1.26186		0.134897	0.0203244
0.0869058	0.0120366		-0.829744	1.25631		0.134969	0.0199592
0.0846077	0.0118819		-0.925742	1.25031		0.1351	0.0201192
0.0842476	0.0118049		-0.999652	1.24609		0.134658	0.0205095
0.0821842	0.0121601		-1.03945	1.2456		0.13402	0.0200241
0.0798415	0.0122969		-1.06465	1.24839		0.130197	0.0196708
0.076933	0.0121822		-1.07426	1.25251		0.126927	0.0194975
0.072468	0.0122827		-1.07526	1.2568		0.12588	0.0196903
0.0721167	0.0123637		-1.08257	1.26123		0.127048	0.0199338
0.0687908	0.0125858		-1.09242	1.26548		0.12389	0.0196385
0.0659221	0.0124938		-1.10617	1.2699		0.122752	0.0196892
0.0649771	0.0125442		-1.1222	1.27559		0.122351	0.0199136
0.0625606	0.0122318		-1.14027	1.28243		0.119649	0.0197589
0.0607941	0.0127521		-1.16259	1.29065		0.117822	0.020038
0.0593873	0.0128797		-1.17827	1.29746		0.115611	0.0199425
0.0561776	0.0127294		-1.19433	1.30295		0.113192	0.0199331
0.054942	0.0131805		-1.229	1.30639		0.110647	0.0201615
0.0538724	0.0130907		-1.28223	1.30581		0.109125	0.0198714
0.0501043	0.0129388		-1.35102	1.30089		0.106733	0.0203456
0.0474942	0.0133711		-1.42283	1.29576		0.103038	0.0204028
0.0455502	0.0134051		-1.50489	1.29055		0.0998816	0.0204155
0.0445928	0.0131289		-1.5926	1.2873		0.0986457	0.0201833
0.042798	0.0130379		-1.67534	1.28661		0.0976202	0.0202839
0.0402284	0.0132178		-1.75948	1.28724		0.0966421	0.0206216
0.0396139	0.0134546		-1.8368	1.29133		0.0955669	0.0204822
0.0362168	0.0133583		-1.90253	1.29833		0.0937698	0.0205528
0.0318886	0.0132693		-1.96199	1.30606		0.0956961	0.0207096
0.0313172	0.0135878		-2.01423	1.31344		0.0936741	0.0204668
0.0269203	0.0131843		-2.04504	1.32108		0.0898761	0.0202992
0.0232347	0.0132066		-2.05753	1.32946		0.0884512	0.0203189
0.0227196	0.0135274		-2.05026	1.33526		0.0872696	0.0207634
0.0220801	0.0133731		-2.02779	1.33961		0.0858977	0.0211794
0.0195018	0.0130785		-1.98795	1.34009		0.0814539	0.0213391
0.016013	0.0135151		-1.93932	1.33782		0.0789726	0.0209224
0.0151265	0.0132091		-1.87157	1.32909		0.0786133	0.0210167
0.0131845	0.013349		-1.78349	1.31597		0.0790125	0.0214428
0.0122034	0.0130886		-1.68071	1.30215		0.0741411	0.0213755
0.0121244	0.0129434		-1.5587	1.28926		0.0729292	0.0215089
0.011195	0.012937		-1.41993	1.27787		0.0708563	0.0218013
0.00949275	0.0126286		-1.28822	1.27208		0.0666309	0.0213561
0.00449547	0.0126347		-1.16383	1.26888		0.0662788	0.0214512
0.0032854	0.0130284		-1.0563	1.26567		0.0670284	0.0218922
0.00210618	0.0127115		-0.988347	1.26119		0.0633825	0.0212821
-0.00270057	0.0125633		-0.941291	1.25775		0.0595865	0.0214413
-0.003646	0.0127234		-0.921378	1.25228		0.0618495	0.0216353
-0.00579689	0.0126181		-0.931366	1.24671		0.0583113	0.0214639
-0.0102935	0.0128077		-0.959875	1.24204		0.0564856	0.0212848
-0.00992532	0.0132225		-0.986804	1.23787		0.0531369	0.0213523
-0.0133268	0.0130966		-1.01929	1.23699		0.0502484	0.0208775
-0.0140623	0.0128075		-1.05503	1.23526		0.0514405	0.0208063
-0.0186393	0.0130513		-1.08601	1.22952		0.0487481	0.020837
-0.0206313	0.013066		-1.11751	1.22201		0.0478831	0.0212102
-0.0215741	0.0127597		-1.1467	1.20768		0.0470923	0.021031
-0.0229527	0.0129944		-1.15381	1.19138		0.0439863	0.0212515
-0.0270884	0.0132141		-1.14371	1.17404		0.0410588	0.0217544
-0.028829	0.0128815		-1.12642	1.15708		0.0394702	0.0216883
-0.0304528	0.0128761		-1.0975	1.14452		0.0373659	0.0218616
-0.0340956	0.012817		-1.06187	1.13516		0.0350129	0.0219923
-0.035251	0.0128512		-1.01709	1.12863		0.0327534	0.0217866
-0.0344853	0.0128104		-0.983047	1.1243		0.0290724	0.0217253
-0.0368931	0.0129709		-0.970774	1.11976		0.0285194	0.0214233
-0.0395147	0.0130513		-0.963484	1.11457		0.026134	0.0209704
-0.0407694	0.0128353		-0.966648	1.10894		0.0229182	0.0210151
-0.0422017	0.0131724		-0.982863	1.10309		0.0198988	0.0208791
-0.0441264	0.0133535		-1.01691	1.09746		0.0165412	0.0208024
-0.0474535	0.0133897		-1.05509	1.09268		0.01315	0.0214029
-0.0500777	0.0134225		-1.07661	1.08783		0.0123154	0.0215149
-0.0489384	0.0136279		-1.08565	1.08501		0.00818827	0.0213329
-0.0519821	0.0134853		-1.08349	1.08337		0.00662893	0.0214503
-0.0525462	0.0135672		-1.06444	1.0806		0.00617993	0.0217926
-0.0525097	0.0134432		-1.01189	1.07629		0.0020291	0.0214038
-0.0541529	0.0130143		-0.941707	1.07322		0.00103717	0.0213688
-0.0546998	0.0134845		-0.874001	1.0734		-0.00131743	0.0216358
-0.0593178	0.0134395		-0.813239	1.07544		-0.00352733	0.020996
-0.0585997	0.0132871		-0.763822	1.0788		-0.00464433	0.0209421
-0.0580577	0.0134657		-0.725508	1.08468		-0.00703307	0.0208546
-0.0607422	0.0134051		-0.714851	1.09216		-0.0104276	0.0209299
-0.0624035	0.0134119		-0.72517	1.0994		-0.0118331	0.0209104
-0.0641922	0.0131086		-0.749637	1.10283		-0.0132648	0.020368
-0.065669	0.0136459		-0.776586	1.104		-0.0139085	0.020117
-0.0663306	0.0135534		-0.806055	1.10304		-0.0171427	0.0202095
-0.0695682	0.0132042		-0.845019	1.09888		-0.0195027	0.0203684
-0.0696771	0.0136269		-0.873402	1.09119		-0.0200601	0.0202055
-0.0714027	0.0135902		-0.89319	1.08544		-0.0230116	0.0205042
-0.0746202	0.0134458		-0.90695	1.07983		-0.0245132	0.0196815
-0.075869	0.0131248		-0.914827	1.0751		-0.0241181	0.019751
-0.0773661	0.0129302		-0.91997	1.07104		-0.022785	0.020006
-0.0776493	0.0133495		-0.928144	1.06691		-0.0272239	0.0195404
-0.079061	0.0133894		-0.942978	1.0621		-0.0291724	0.0193693
-0.0814457	0.0133336		-0.957977	1.05713		-0.0297541	0.0190602
-0.0822632	0.0130743		-0.974599	1.05256		-0.0336581	0.0187055
-0.0856023	0.0131254		-0.990644	1.05097		-0.034225	0.0184096
-0.0862861	0.0134444		-1.00078	1.05195		-0.0366783	0.01851
-0.0852616	0.0131247		-1.0146	1.05461		-0.0374237	0.0185335
-0.086082	0.0131192		-1.02414	1.06144		-0.0368306	0.0184464
-0.087654	0.0136854		-1.03362	1.06961		-0.038131	0.0182569
-0.0894654	0.013508		-1.05266	1.07622		-0.0379318	0.0177138
-0.0895326	0.0131665		-1.0828	1.08381		-0.0394901	0.0183324
-0.0894444	0.013283		-1.12437	1.09054		-0.0450738	0.0180367
-0.090925	0.0133124		-1.16316	1.09651		-0.0425583	0.0179021
-0.0915076	0.0131018		-1.21357	1.1021		-0.0440542	0.0178695
-0.0926101	0.0127697		-1.27291	1.10762		-0.0446248	0.0179616
-0.0929665	0.0129932		-1.3253	1.11264		-0.0420909	0.0179267
-0.0932346	0.0129829		-1.36598	1.11583		-0.043173	0.0174463
-0.0927139	0.0127461		-1.39863	1.11511		-0.0452497	0.0176989
-0.0927255	0.0123319		-1.41656	1.11171		-0.0484877	0.0179493
-0.0917137	0.0123399		-1.40362	1.10579		-0.0491081	0.0174301
-0.0931553	0.0125011		-1.37749	1.10096		-0.0494354	0.0174427
-0.0934164	0.0124113		-1.34109	1.0957		-0.0517092	0.0176377
-0.0931315	0.0124565		-1.29893	1.09028		-0.0535204	0.0176501
-0.0932047	0.0120186		-1.25017	1.0867		-0.055698	0.0176488
-0.0938824	0.0123615		-1.20632	1.0851		-0.0567155	0.0175369
-0.095925	0.0127116		-1.18976	1.08483		-0.0596959	0.0179671
-0.0976567	0.0124662		-1.18012	1.08742		-0.060643	0.0183881
-0.0990224	0.0125829		-1.16948	1.09125		-0.0616274	0.0183212
-0.100574	0.0127853		-1.17262	1.09795		-0.0641784	0.0182315
-0.102758	0.0122287		-1.18885	1.10847		-0.0661313	0.0183674
-0.106377	0.0124062		-1.20282	1.12255		-0.0649194	0.018432
-0.106376	0.0127729		-1.21974	1.14054		-0.0660003	0.0179695
-0.108083	0.0128788		-1.24972	1.1623		-0.068422	0.0177537
-0.110205	0.0126925		-1.29443	1.18669		-0.0688902	0.0181481
-0.108496	0.0124591		-1.34941	1.20993		-0.0691937	0.0177211
-0.109754	0.012111		-1.41604	1.22948		-0.0693951	0.0178222
-0.110923	0.0123347		-1.49633	1.24598		-0.0668164	0.0179416
-0.112491	0.0128705		-1.56926	1.26001		-0.0676356	0.017841
-0.114588	0.0126169		-1.62689	1.27402		-0.0692035	0.0177211
-0.116256	0.012553		-1.68951	1.2826		-0.0701153	0.0176212
-0.118131	0.0127505		-1.75009	1.28686		-0.0701911	0.0173887
-0.118954	0.0128101		-1.80236	1.29131		-0.068183	0.0172478
-0.120531	0.0130602		-1.86703	1.29427		-0.0656596	0.0175417
-0.119169	0.0127071		-1.95005	1.29401		-0.0653832	0.0174603
-0.11962	0.0130195		-2.03443	1.29398		-0.0665033	0.0173733
-0.120609	0.0128472		-2.12242	1.29463		-0.0685396	0.0178973
-0.121059	0.0127032		-2.20839	1.29562		-0.0700189	0.0183993
-0.121032	0.0128659		-2.27053	1.29414		-0.0704131	0.0181077
-0.121906	0.012404		-2.30745	1.29187		-0.0720767	0.0178456
-0.122149	0.0125624		-2.31337	1.28976		-0.0738709	0.0181248
-0.121338	0.0125712		-2.30094	1.2881		-0.0758251	0.0180667
-0.121437	0.0122568		-2.26233	1.28934		-0.0757432	0.0173093
-0.12039	0.0122345		-2.20697	1.29361		-0.0767211	0.0177355
-0.123571	0.0122789		-2.15334	1.30132		-0.0765649	0.0179658
-0.125492	0.0124046		-2.10945	1.31106		-0.076873	0.0174825
-0.123732	0.0124155		-2.0808	1.32163		-0.0778459	0.017948
-0.124573	0.0123162		-2.05634	1.33223		-0.0785887	0.0180867
-0.124289	0.0123476		-2.05015	1.3396		-0.0786487	0.0179109
-0.126777	0.012725		-2.06045	1.34542		-0.0801097	0.0176686
-0.127679	0.0127136		-2.075	1.34535		-0.0827244	0.0181179
-0.126612	0.012344		-2.08139	1.34095		-0.082001	0.0179392
-0.128914	0.0123083		-2.0609	1.33183		-0.0810299	0.0181615
-0.127959	0.0121423		-2.01125	1.31942		-0.0810844	0.0184909
-0.127607	0.0119424		-1.92263	1.30574		-0.0847301	0.0182094
-0.129594	0.0124937		-1.80868	1.29325		-0.086378	0.0181088
-0.129136	0.0125318		-1.67355	1.28312		-0.0847283	0.0178949
-0.127515	0.0127623		-1.5335	1.27571		-0.0843808	0.017703
-0.127004	0.0130583		-1.41142	1.27098		-0.085418	0.0178743
-0.127771	0.0127885		-1.30396	1.26996		-0.0842521	0.018116
-0.129444	0.0129018		-1.22695	1.27231		-0.085457	0.0182436
-0.129933	0.0128678		-1.16286	1.27674		-0.0856129	0.0178742
-0.129238	0.0127101		-1.10423	1.28375		-0.0850128	0.0179893
-0.128245	0.0131293		-1.05229	1.29532		-0.0882447	0.0184045
-0.129242	0.0127727		-0.989543	1.30979		-0.0893552	0.0179824
-0.12935	0.0125968		-0.924613	1.32578		-0.0884591	0.0177751
-0.130906	0.0122053		-0.85352	1.34461		-0.0914995	0.0174909
-0.129277	0.0122647		-0.7802	1.36486		-0.09077	0.0169153
-0.12795	0.0121102		-0.708568	1.38474		-0.0917419	0.0175377
-0.12817	0.0115682		-0.660369	1.40169		-0.0913222	0.0175884
-0.129524	0.0121253		-0.646361	1.41058		-0.0893222	0.017406
-0.132192	0.0121611		-0.643819	1.41451		-0.089671	0.017794
-0.130953	0.0119436		-0.679233	1.41366		-0.0887967	0.0173641
-0.130723	0.0120963		-0.750997	1.41048		-0.087048	0.0171525
-0.132731	0.012003		-0.858235	1.40378		-0.0859613	0.0177469
-0.129994	0.0117771		-0.98014	1.3944		-0.0877515	0.0183569
-0.131115	0.0119197		-1.09599	1.38716		-0.0873952	0.0182316
-0.132964	0.0120318		-1.20552	1.38323		-0.0886767	0.018495
-0.134161	0.0117258		-1.29064	1.37761		-0.0881668	0.0184197
-0.134313	0.0118584		-1.34943	1.37041		-0.0880409	0.0181678
-0.134214	0.012033		-1.36648	1.36275		-0.0882644	0.0184822
-0.134844	0.0116398		-1.35154	1.35199		-0.0845676	0.0189271
-0.135252	0.0115218		-1.31783	1.33687		-0.0863221	0.0188389
-0.135392	0.0116293		-1.27052	1.32016		-0.0882287	0.0189089
-0.134601	0.0117612		-1.22097	1.30149		-0.0864655	0.0190032
-0.134363	0.0114912		-1.17179	1.28366		-0.0880616	0.0192688
-0.136016	0.0114724		-1.13025	1.26725		-0.0881516	0.0187398
-0.135985	0.0113731		-1.09704	1.25277		-0.0880779	0.0189262
-0.135057	0.0116703		-1.069	1.24101		-0.0872261	0.0190873
-0.134617	0.011145		-1.03895	1.23058		-0.0860911	0.0193208
-0.136447	0.0110275		-1.01172	1.22163		-0.0864265	0.0191341
-0.138105	0.0115653		-0.989225	1.21393		-0.0862137	0.0190972
-0.137066	0.0112283		-0.967682	1.2054		-0.0832361	0.0192167
-0.136921	0.010711		-0.956382	1.19631		-0.0849286	0.0191982
-0.136926	0.0107836		-0.958372	1.18637		-0.085768	0.0188492
-0.137855	0.0109111		-0.954399	1.17576		-0.0848935	0.0191275
-0.139186	0.0105114		-0.944247	1.16513		-0.0841921	0.0191192
-0.138827	0.0106236		-0.931879	1.15694		-0.082882	0.0188866
-0.140666	0.01078		-0.911783	1.15173		-0.0846982	0.0190358
-0.138849	0.010695		-0.881968	1.1509		-0.0818359	0.0188329
-0.139973	0.0104601		-0.829531	1.15557		-0.0825154	0.0187763
-0.140453	0.0106697		-0.780795	1.16535		-0.0844245	0.0191525
-0.136948	0.01047		-0.75024	1.18031		-0.082915	0.019413
-0.138707	0.0106518		-0.736829	1.19904		-0.0836378	0.0200392
-0.141155	0.0109638		-0.745505	1.22054		-0.0834046	0.0199235
-0.139254	0.0109668		-0.766057	1.24119		-0.0815964	0.0192196
-0.138257	0.0109419		-0.81833	1.26102		-0.0785388	0.0194267
-0.137351	0.0110267		-0.878823	1.28084		-0.0789882	0.0198142
-0.139436	0.0108754		-0.918481	1.29766		-0.0797628	0.0198299
-0.139932	0.0107521		-0.948473	1.31325		-0.0803619	0.019977
-0.141268	0.0106807		-0.878823	1.28346		-0.0796275	0.0206476

## Sheet: figure1b-heatmap1
trial number	1	2	3	4	5	6	7	8	9	10	11	12	13	14	15	16	17	18	19	20	21	22	23	24	25	26	27	28	29	30
	0.124702	0.0240163	0.0140912	-0.0583663	0.0161285	-0.0414616	0.00525882	0.0210381	0.0801397	0.172539	0.0449273	0.0466477	0.10391	0.0413342	0.0476282	-0.0309194	-0.0410037	-0.107261	-0.153676	-0.0817286	-0.0331481	0.0393086	-0.108671	0.125234	0.0273661	-0.167158	-0.0265829	-0.0286041	0.189989	0.00183777
	0.123017	0.0381042	0.0224068	-0.0533137	0.0248378	-0.0466751	0.00614535	0.00896103	0.0801017	0.171894	0.043595	0.0494966	0.0964542	0.0345186	0.0344039	-0.0206176	-0.0304787	-0.0824602	-0.147837	-0.0808974	-0.0363646	0.0282186	-0.103734	0.132217	0.0309797	-0.159952	-0.0217278	-0.0331253	0.199205	0.00820491
	0.116068	0.0252242	0.0341092	-0.0480926	0.0214646	-0.0472077	0.0117088	0.0206319	0.0825656	0.16795	0.046874	0.0461229	0.109774	0.03306	0.0405841	-0.0384776	-0.0182132	-0.0849729	-0.150476	-0.0882097	-0.0379235	0.0237167	-0.113179	0.127751	0.00191981	-0.180253	-0.0279565	-0.0354325	0.209216	-0.00171911
	0.114727	0.0367388	0.0531564	-0.0606732	0.0231793	-0.0410202	0.0222536	0.0262748	0.0710543	0.166631	0.0351394	0.0458775	0.099549	0.0303912	0.050896	-0.0577486	-0.0283883	-0.0931603	-0.149548	-0.0810544	-0.0400906	0.0276879	-0.113414	0.131215	0.00503664	-0.171091	-0.0283378	-0.0389934	0.203704	0.00369924
	0.114336	0.0421107	0.0583141	-0.0549975	0.0211409	-0.0468403	0.0205742	0.0236654	0.0653942	0.159315	0.02735	0.0497936	0.0969076	0.0312454	0.0347041	-0.0419182	-0.0347152	-0.0831797	-0.150188	-0.0923685	-0.0417324	0.0294767	-0.107872	0.1177	0.00771309	-0.157936	-0.0317434	-0.0430896	0.195284	0.0122268
	0.10909	0.0374215	0.0569418	-0.0465943	0.0216169	-0.036852	0.0247815	0.0174635	0.0629113	0.165327	0.0335426	0.0339542	0.111963	0.0313875	0.0265338	-0.0467313	-0.0190935	-0.088337	-0.150156	-0.0940323	-0.0471343	0.022399	-0.112439	0.129523	0.00115468	-0.169375	-0.0325984	-0.0299881	0.20806	0.00975012
	0.116444	0.0531001	0.063088	-0.0595119	0.0284401	-0.0305178	0.0306464	0.0186221	0.0627786	0.170691	0.0312447	0.0344261	0.0991153	0.0266722	0.0338022	-0.0405102	-0.0175889	-0.0865252	-0.139727	-0.0847738	-0.0527057	0.0174625	-0.110214	0.126079	-0.000623191	-0.169355	-0.0326434	-0.0265746	0.219823	0.0178127
	0.12183	0.0514904	0.0616295	-0.0632674	0.0202067	-0.0463077	0.010616	0.0218309	0.064284	0.162673	0.0318114	0.0345658	0.10619	0.023203	0.0388926	-0.0334275	-0.0135743	-0.0865252	-0.138671	-0.0913486	-0.0537735	0.0270977	-0.104339	0.11768	0.0101212	-0.169573	-0.0372391	-0.0270354	0.218884	0.00645463
	0.115538	0.0608348	0.0424612	-0.0685055	0.02154	-0.0502011	0.00510814	0.0180615	0.0580025	0.162658	0.0338085	0.0310348	0.118459	0.0266722	0.0402461	-0.0326951	-0.0124921	-0.0710935	-0.147821	-0.0980025	-0.0501328	0.0140022	-0.0953619	0.128302	0.0136962	-0.164763	-0.0429799	-0.0259649	0.225136	-0.00179421
	0.103173	0.0627417	0.0436072	-0.0748383	0.0129268	-0.0460514	0.0179526	0.00758816	0.048071	0.157131	0.0265845	0.0417526	0.132792	0.0212821	0.0418239	-0.0310117	-0.0234564	-0.0620746	-0.149084	-0.10147	-0.0562453	0.0131573	-0.0882386	0.130447	0.0116128	-0.167618	-0.0366743	-0.0195615	0.226238	-0.00196172
	0.11343	0.0631095	0.0517504	-0.0736927	-0.000415055	-0.0471166	-0.00313543	0.0128054	0.048974	0.151591	0.0235056	0.0321358	0.13527	0.0126698	0.0413344	-0.0234904	-0.0200093	-0.0641258	-0.136991	-0.102442	-0.0607161	0.0119769	-0.0901504	0.127397	0.00767454	-0.168675	-0.0239102	-0.0133987	0.216336	-0.00149527
	0.109402	0.0641071	0.0524278	-0.075528	0.00972511	-0.0515411	-0.00769975	0.00567574	0.06609	0.154757	0.0237392	0.0293384	0.129589	0.0240751	0.0461436	-0.0289067	-0.0197889	-0.0662142	-0.141518	-0.10056	-0.0537735	0.00845716	-0.090326	0.126866	-0.00740995	-0.172428	-0.0273301	-0.00636844	0.222968	0.00410937
	0.10514	0.0697761	0.0538687	-0.0703918	0.00625587	-0.0513019	0.00329704	0.00337513	0.0523029	0.141651	0.0173143	0.0280095	0.129118	0.0183111	0.0527186	-0.0195559	-0.0187806	-0.069468	-0.148397	-0.0933252	-0.0561941	0.011643	-0.0902684	0.118899	-0.0133174	-0.170711	-0.0213004	0.00374465	0.21695	-0.0033943
	0.117364	0.069654	0.0537987	-0.0734066	0.00145334	-0.0296548	-0.00253124	-0.00719416	0.0449856	0.148703	0.00594637	0.0300205	0.129733	0.0140042	0.0613216	-0.0209653	-0.0162137	-0.0822939	-0.154859	-0.10588	-0.0442895	0.00377835	-0.0869899	0.125568	-0.0142545	-0.164884	-0.0264751	0.00760039	0.20179	0.00449929
	0.116007	0.0699689	0.0509694	-0.0737436	0.0138418	-0.0324274	0.00116556	-0.00843064	0.0528106	0.139994	0.00619552	0.0411925	0.127634	0.0296087	0.0546723	-0.0222825	-0.0272335	-0.0824602	-0.140718	-0.106915	-0.0385658	0.00367923	-0.0786951	0.13442	-0.00785034	-0.171151	-0.0309489	0.0175661	0.202512	-0.00192418
	0.100128	0.0597843	0.0455868	-0.0689431	0.0076276	-0.0331807	0.00569331	-0.00696185	0.0612366	0.138499	0.00554618	0.0305453	0.139179	0.0332201	0.0575642	-0.0249907	-0.0342373	-0.0721843	-0.133441	-0.10238	-0.0420883	-0.00440194	-0.076022	0.123582	-0.00547935	-0.170453	-0.0245213	0.0265156	0.204699	0.00295407
	0.0992379	0.0511579	0.0490598	-0.0721435	0.00917228	-0.0266984	0.00537146	0.00144323	0.0539762	0.145389	0.00321605	0.0248284	0.158017	0.0392519	0.0576968	-0.0291268	-0.037575	-0.0753076	-0.138991	-0.106884	-0.0527569	0.00491908	-0.0824429	0.124073	-0.00349092	-0.158296	-0.0269488	0.0203713	0.208729	0.00483432
	0.0994414	0.0539931	0.0404991	-0.0779877	0.00576069	-0.0325741	0.0146903	-0.0192712	0.0439893	0.141153	0.00596315	0.0326782	0.170812	0.0375973	0.0612269	-0.0155844	-0.0403623	-0.066326	-0.133311	-0.112941	-0.044036	-0.00131527	-0.075533	0.115261	0.00249365	-0.173627	-0.025529	0.0244675	0.209469	0.00900495
	0.0897928	0.0666437	0.0310887	-0.0920836	0.0128499	-0.0362282	0.0123891	-0.0102277	0.0409987	0.135377	0.016865	0.0273627	0.172114	0.0332201	0.0715781	-0.019299	-0.041682	-0.0605782	-0.134336	-0.122404	-0.0474403	-0.00959316	-0.0677271	0.109733	-0.00641648	-0.163086	-0.0253916	0.0372369	0.209704	0.00656583
	0.101783	0.0510357	0.0347866	-0.0748213	0.0117443	-0.0311614	0.00578693	-0.0165285	0.038723	0.144524	0.015467	0.0353536	0.173182	0.0248755	0.0598006	-0.00868483	-0.0511802	-0.0663074	-0.140783	-0.117681	-0.0579724	-0.0106942	-0.0599606	0.112783	-0.00804014	-0.162148	-0.0186431	0.0215706	0.208891	0.00070124
	0.0982862	0.0378938	0.0356902	-0.0720755	0.00381691	-0.021025	0.0249688	-0.0158705	0.0414685	0.136271	0.0156993	0.0377307	0.183387	0.0160328	0.057302	-0.00339622	-0.0477515	-0.0608548	-0.15118	-0.117178	-0.0577189	-0.00042922	-0.0533641	0.11532	-0.0073714	-0.162269	-0.0218036	0.0193551	0.218559	-0.00207292
	0.0993639	0.041709	0.0239352	-0.076219	-0.00186217	-0.0225502	0.0454716	-0.000797428	0.0322897	0.132211	0.00582889	0.044672	0.178701	0.0322776	0.0579022	-0.00992963	-0.04777	-0.0679515	-0.14726	-0.128194	-0.0659144	-0.0105173	-0.0551593	0.103595	-0.00857543	-0.156978	-0.024918	0.0247251	0.20983	-0.0119969
	0.0913379	0.0528558	0.0220768	-0.0771791	-0.00266333	-0.0317852	0.03938	-0.000605586	0.0290366	0.134541	0.00744385	0.0476267	0.180402	0.0463338	0.0526996	-0.00101734	-0.0467973	-0.0722946	-0.149629	-0.128492	-0.068641	-0.00786224	-0.0479377	0.10816	-0.00607099	-0.178897	-0.0301093	0.0190603	0.199098	-0.0142873
	0.0996291	0.052207	0.0233454	-0.0745352	-0.011621	-0.0260747	0.0435669	-0.0218416	0.034246	0.129206	0.0107732	0.0368222	0.19001	0.0351948	0.0491871	-0.00709229	-0.0500069	-0.0690796	-0.1495	-0.127472	-0.0684204	-0.00223944	-0.0486597	0.108966	-0.0261451	-0.167378	-0.0298654	0.00933504	0.211114	-0.0155726
	0.100769	0.0349541	0.0216607	-0.0733047	-0.00794183	-0.0166745	0.0444534	-0.0300548	0.0245596	0.12343	0.00539643	0.0434652	0.176928	0.037331	0.0508217	-0.0153644	-0.0513266	-0.0724795	-0.153372	-0.135005	-0.0675575	0.0048596	-0.049636	0.123188	-0.0192442	-0.165102	-0.0237125	0.0119012	0.195302	-0.0189793
	0.101283	0.0544831	0.0217819	-0.0751583	-0.0106099	-0.0231739	0.0398701	-0.0258418	0.0194071	0.126918	0.00726053	0.047102	0.188962	0.0318498	0.0532256	-0.0244045	-0.0639406	-0.0760472	-0.153516	-0.139257	-0.0572277	0.0176989	-0.0515296	0.125116	-0.0160131	-0.176621	-0.0154068	0.0138191	0.188725	-0.0187381
	0.107529	0.0592252	0.0210534	-0.0770772	-0.0110874	-0.0284614	0.0398321	-0.0278906	0.0161526	0.122007	0.0205261	0.041263	0.206496	0.043095	0.048361	-0.0171401	-0.0619426	-0.0788007	-0.152363	-0.140371	-0.0600554	0.0183684	-0.0440158	0.13263	-0.0216715	-0.173027	-0.0206124	0.00955688	0.198393	-0.0172665
	0.111744	0.0499676	0.0209308	-0.0775331	-0.00498847	-0.0153516	0.0330426	-0.0281229	0.00482939	0.121084	0.0293638	0.0346539	0.200091	0.0467602	0.0540895	-0.0129671	-0.0664904	-0.0771739	-0.15262	-0.145126	-0.0774131	0.0243846	-0.0582032	0.116126	-0.0234123	-0.165641	-0.0231015	0.00117988	0.194182	-0.0208595
	0.123375	0.0522599	0.00921222	-0.072312	0.000176209	-0.0183449	0.0384745	-0.0172239	0.0121277	0.125393	0.0219578	0.0307202	0.202317	0.0370812	0.0632563	-0.0219532	-0.0680121	-0.0669352	-0.155642	-0.147794	-0.0672856	0.0247781	-0.0602724	0.115163	-0.0260309	-0.172987	-0.024751	0.0096127	0.189682	-0.0182904
	0.130027	0.0453476	0.0120941	-0.0723786	-0.0064755	-0.0253399	0.0276854	-0.0260741	-0.003671	0.123679	0.0283156	0.0340247	0.202587	0.0390035	0.0621476	-0.0164999	-0.078719	-0.0577688	-0.15126	-0.153239	-0.0578542	0.0188991	-0.0641943	0.110343	-0.0207922	-0.170033	-0.0240334	0.00296892	0.194869	-0.0271342
	0.136459	0.054027	0.017684	-0.0772287	-0.00451251	-0.0271399	0.00829585	-0.0321606	-0.0145624	0.121626	0.0414147	0.0308246	0.204144	0.0499989	0.0585782	-0.00531806	-0.0807555	-0.0690423	-0.150172	-0.148641	-0.0650844	0.0167168	-0.0653462	0.101708	-0.018995	-0.158435	-0.0289334	-0.00166255	0.181189	-0.0361095
	0.130245	0.0578774	0.0168168	-0.0810861	-0.00616952	-0.0316385	0.00601369	-0.0345961	-0.0036535	0.125701	0.0234062	0.0228351	0.206352	0.0457818	0.0631252	-0.0057382	-0.0786835	-0.0740133	-0.148492	-0.155075	-0.0578883	0.0220452	-0.056623	0.105621	-0.0129927	-0.156839	-0.0311632	-0.00267729	0.187622	-0.025254
	0.135272	0.0587352	0.00414206	-0.080514	-0.0124975	-0.0355119	0.0143128	-0.0354069	-0.014167	0.132504	0.020144	0.0412278	0.203511	0.0402302	0.0510271	-0.00751385	-0.080737	-0.0636829	-0.145773	-0.159029	-0.0640008	0.0209625	-0.0665177	0.100094	-0.0228963	-0.167658	-0.0256202	-0.00594336	0.196802	-0.0367983
	0.13101	0.0576494	0.00101647	-0.0793854	-0.0111627	-0.038229	0.0164999	-0.0327796	-0.0138476	0.122139	0.0281155	0.0446896	0.209717	0.0479883	0.0589541	-0.00945414	-0.0870994	-0.0845844	-0.147837	-0.151027	-0.0579895	0.0138848	-0.0645454	0.0944687	-0.0286495	-0.183467	-0.0140024	-0.0138237	0.180177	-0.0403364
	0.137537	0.0442279	-0.00181421	-0.0947954	-0.0065701	-0.0380282	0.0204995	-0.0265372	-0.00897518	0.121816	0.0344746	0.0411057	0.218023	0.0442694	0.0435328	-0.0149798	-0.0855223	-0.0882625	-0.154315	-0.158621	-0.0503009	0.00965737	-0.0615409	0.0894325	-0.024425	-0.190854	-0.0185211	-0.0117928	0.171342	-0.0333353
	0.143172	0.0455227	-0.000928109	-0.0831579	-0.00992404	-0.0358067	0.00614535	-0.030383	-0.00764038	0.108535	0.0290979	0.0501611	0.228104	0.0340384	0.0356438	-0.0195559	-0.0842751	-0.0742727	-0.163529	-0.158449	-0.0514186	0.0218866	-0.0591402	0.0987574	-0.0336406	-0.180554	-0.0180783	0.000497182	0.174378	-0.0448421
	0.137879	0.0497572	-0.00467855	-0.0742988	-0.0216651	-0.0398453	-0.0110191	-0.030461	-0.00760245	0.112772	0.0300803	0.057417	0.232664	0.0449994	0.0456745	-0.00875864	-0.0890975	-0.0652911	-0.159274	-0.155812	-0.0457802	0.0226537	-0.0677862	0.0984035	-0.0414016	-0.176841	-0.0142309	-0.00919083	0.16639	-0.0467787
	0.143984	0.0503707	-0.00919255	-0.0701383	-0.0148803	-0.0295081	0.00408994	-0.0287989	-0.00767831	0.11654	0.0326596	0.0497421	0.214169	0.0532363	0.0387047	-0.00330538	-0.101033	-0.0700772	-0.158329	-0.162341	-0.0396507	0.0132351	-0.0533641	0.0967115	-0.042702	-0.179555	-0.0174672	-0.0139525	0.165216	-0.0300398
	0.154538	0.0471324	-0.0243855	-0.0629813	-0.0173947	-0.0343926	0.0111061	-0.0244899	0.000203557	0.10163	0.0315442	0.0487631	0.214224	0.0394837	0.041448	-0.013955	-0.0974949	-0.0796507	-0.154059	-0.174502	-0.0379564	0.0177782	-0.0562915	0.0824891	-0.0370436	-0.191593	-0.0140936	-0.00902481	0.171937	-0.0307835
	0.144047	0.0604494	-0.0235345	-0.0656422	-0.029211	-0.0454091	-0.00541759	-0.0291076	0.00699279	0.0982147	0.0324763	0.0600219	0.209192	0.0469382	0.0448105	-0.0210008	-0.0928191	-0.0779321	-0.144941	-0.169544	-0.048625	0.0232241	-0.0656005	0.0757808	-0.0373491	-0.183048	-0.0154376	-0.00782543	0.16798	-0.0391262
	0.158832	0.0656814	-0.0269725	-0.0697177	-0.0232659	-0.0455188	-0.0151504	-0.0194645	0.00889214	0.0991822	0.0281658	0.0605995	0.207908	0.0562253	0.0459367	-0.0217886	-0.0962662	-0.0621678	-0.155163	-0.154903	-0.0497769	0.00934321	-0.0486597	0.0786933	-0.0483603	-0.185903	-0.0083078	-0.00190299	0.168847	-0.0470762
	0.161299	0.0692523	-0.0287258	-0.0877729	-0.0187294	-0.0416268	-0.018186	-0.0118328	0.0305042	0.0899033	0.0136855	0.0612802	0.22005	0.0492869	0.0556673	-0.0271496	-0.104187	-0.0597095	-0.160761	-0.155248	-0.0441884	0.00987392	-0.0620479	0.0750332	-0.0488764	-0.205826	-0.00131417	-0.00435613	0.176129	-0.0451396
	0.154508	0.0855076	-0.037304	-0.0928255	-0.0294402	-0.0506226	-0.0209962	-0.018267	0.0553124	0.0979509	0.023472	0.0532555	0.224484	0.0451236	0.0492803	-0.0311394	-0.108276	-0.0482884	-0.148701	-0.174204	-0.0465591	0.00275505	-0.0596079	0.0677755	-0.0529689	-0.201014	-0.00129996	-0.0118858	0.183737	-0.0505392
	0.159597	0.0696893	-0.0342471	-0.09557	-0.031956	-0.0588123	-0.0300122	-0.0286445	0.0515692	0.0987866	0.0207094	0.0575214	0.218929	0.0439133	0.0543343	-0.0345076	-0.106552	-0.0512827	-0.147404	-0.171772	-0.0417665	0.0139244	-0.059726	0.0811115	-0.0665038	-0.220578	-0.00158889	-0.0067377	0.186303	-0.059383
	0.153165	0.0676589	-0.0362092	-0.0974066	-0.0201204	-0.0527345	-0.0252212	-0.021398	0.0697005	0.0859886	0.0183793	0.077662	0.210242	0.05313	0.0638012	-0.0286328	-0.11385	-0.0586187	-0.152428	-0.17207	-0.0372629	0.0159298	-0.0616771	0.0874857	-0.0647838	-0.21351	0.00176938	-0.0113692	0.181949	-0.058918
	0.15738	0.0723833	-0.0368004	-0.0928751	-0.015204	-0.0606665	-0.0310319	-0.0281604	0.0799136	0.086722	0.0224574	0.075407	0.228193	0.0482367	0.057283	-0.0388069	-0.108441	-0.0488804	-0.15713	-0.185361	-0.0454755	-0.000115062	-0.0499872	0.0825868	-0.055893	-0.204668	-0.00603185	-0.000222728	0.169751	-0.0552311
	0.158395	0.0691817	-0.0245067	-0.0947287	-0.0176046	-0.0698288	-0.0473274	-0.0410498	0.0643584	0.104093	0.0330765	0.0770681	0.231144	0.0317794	0.0512529	-0.0377651	-0.103344	-0.0668248	-0.155786	-0.184687	-0.0334699	0.00338489	-0.0505729	0.0895317	-0.0534271	-0.214989	-0.0100627	-0.00751199	0.16357	-0.0556225
	0.155428	0.0720169	-0.0259827	-0.106232	-0.0104207	-0.0703059	-0.0411597	-0.0282773	0.0779208	0.0947696	0.030962	0.0822087	0.219417	0.032686	0.0513651	-0.0338292	-0.103618	-0.0709645	-0.151564	-0.176558	-0.042393	0.0178178	-0.0496163	0.0847121	-0.0507313	-0.222255	-0.00661208	-0.0156314	0.171865	-0.0742979
	0.158458	0.0745888	-0.0365566	-0.10741	-0.0166334	-0.0694429	-0.0359736	-0.0378424	0.0889041	0.0896679	0.0379201	0.0715614	0.21549	0.0273663	0.0580159	-0.0394485	-0.11572	-0.0648281	-0.15673	-0.176872	-0.046999	0.0144948	-0.0352533	0.0871897	-0.0446711	-0.217204	-0.0323379	-0.00957869	0.163373	-0.0634612
	0.156413	0.0671866	-0.0364354	-0.100876	-0.0237419	-0.0750979	-0.0420462	-0.0401025	0.0597705	0.0934802	0.0430296	0.0767006	0.211038	0.036583	0.049206	-0.0439678	-0.110624	-0.0687097	-0.16716	-0.182914	-0.0388206	0.0138055	-0.0289096	0.104993	-0.0368894	-0.222773	-0.0198344	-0.0101698	0.157355	-0.0582479
	0.155507	0.0653842	-0.0432064	-0.0956209	-0.0119255	-0.0722711	-0.0523832	-0.03535	0.0743847	0.0886128	0.0351898	0.0879594	0.226728	0.045728	0.0432138	-0.0404917	-0.119259	-0.0619084	-0.166296	-0.168508	-0.0251036	0.0200398	-0.0526603	0.106134	-0.0331053	-0.226926	-0.0192387	-0.0139339	0.166118	-0.0630886
	0.160924	0.0717536	-0.0368515	-0.0897427	0.00900081	-0.0669095	-0.0517791	-0.0325083	0.0935883	0.0865025	0.0521332	0.0957049	0.239503	0.032508	0.0477404	-0.0435292	-0.12245	-0.0697819	-0.162473	-0.164114	-0.0299973	0.00955824	-0.044367	0.104402	-0.0242145	-0.222015	-0.0251169	-0.0226616	0.154644	-0.0656216
	0.17104	0.0717536	-0.0267637	-0.0954694	0.00581834	-0.0718296	-0.0561181	-0.0309631	0.0927407	0.0775749	0.0533983	0.0977158	0.227343	0.0324018	0.0494129	-0.0401255	-0.131635	-0.0636456	-0.163657	-0.171756	-0.0384305	0.000552903	-0.0346281	0.0970059	-0.0241003	-0.221775	-0.0190706	-0.0262053	0.162902	-0.0702572
	0.175038	0.0751656	-0.0396472	-0.0905343	0.000748256	-0.068617	-0.0597959	-0.0415144	0.0861776	0.0786596	0.0370875	0.091824	0.227144	0.0353728	0.0561365	-0.0463296	-0.128408	-0.0549421	-0.162489	-0.169371	-0.0430195	0.00772972	-0.0423175	0.0905935	-0.0182314	-0.217343	-0.0153914	-0.0164257	0.169715	-0.0670556
	0.1714	0.0641423	-0.0300105	-0.108455	0.017348	-0.0772097	-0.0569476	-0.0511559	0.0854438	0.0773691	0.0325266	0.0856692	0.232102	0.0311916	0.0563055	-0.0439678	-0.127547	-0.0658086	-0.160169	-0.166844	-0.0421054	0.0129209	-0.0447181	0.0970456	-0.0082507	-0.223352	-0.0168882	-0.0220347	0.161873	-0.0657328
	0.16336	0.0716844	-0.0278922	-0.11573	0.0217307	-0.0940278	-0.0596262	-0.0517165	0.0825846	0.076065	0.0290811	0.0896734	0.233079	0.0254813	0.0425378	-0.0435477	-0.123697	-0.0747529	-0.154235	-0.163675	-0.049065	0.012253	-0.0387074	0.0978527	-0.0038542	-0.221076	-0.016765	-0.018677	0.172191	-0.0690846
	0.161283	0.0703367	-0.0311054	-0.104463	0.0385019	-0.102767	-0.0677556	-0.0466731	0.0783337	0.0769587	0.0339247	0.0918932	0.228501	0.0157306	0.0437397	-0.0446094	-0.130241	-0.0579164	-0.153356	-0.165464	-0.0524181	0.00904735	-0.0400924	0.1045	-0.00370148	-0.215687	-0.0232388	-0.0225514	0.177972	-0.0601845
	0.164843	0.063932	-0.0231183	-0.108724	0.0347858	-0.085747	-0.0662839	-0.0466536	0.088678	0.0820012	0.0400334	0.0885371	0.233388	0.023933	0.050051	-0.0319087	-0.144012	-0.0586374	-0.160457	-0.169182	-0.0596154	0.0122728	-0.0305685	0.104894	0.00689014	-0.217703	-0.0177432	-0.0197462	0.16292	-0.0607621
	0.16364	0.0616749	-0.0173883	-0.0999329	0.0496132	-0.0761445	-0.0641525	-0.0384989	0.0809114	0.0916474	0.0433949	0.0905304	0.229858	0.020392	0.0477025	-0.0456526	-0.142051	-0.066584	-0.141614	-0.164946	-0.0651527	0.020845	-0.036717	0.108375	0.00168997	-0.220378	-0.023941	-0.00802867	0.154355	-0.0689359
	0.159285	0.0585601	-0.0200278	-0.110576	0.0566655	-0.100436	-0.0714144	-0.0428468	0.0834876	0.079568	0.0349239	0.100723	0.230727	0.0220287	0.0389116	-0.0410765	-0.145498	-0.0726644	-0.136191	-0.159092	-0.064475	0.0300669	-0.0300024	0.109399	0.00222526	-0.230219	-0.031117	-0.0177167	0.149133	-0.0821366
	0.167715	0.0557955	-0.0198365	-0.119823	0.0498039	-0.10554	-0.0634927	-0.0469819	0.0787859	0.0831894	0.0298802	0.104166	0.227923	0.0325439	0.0272841	-0.03039	-0.149219	-0.067897	-0.145118	-0.160929	-0.0743477	0.0305199	-0.0314283	0.106212	-0.00415966	-0.219139	-0.0273455	-0.0221449	0.148772	-0.0754156
	0.18044	0.0600816	-0.00808155	-0.117381	0.0505474	-0.0933301	-0.0580418	-0.0413975	0.0761149	0.0781457	0.0232564	0.0979775	0.214387	0.0298751	0.025951	-0.0369404	-0.1479	-0.0676003	-0.150348	-0.162623	-0.0790378	0.0261155	-0.0349399	0.115634	-0.00467567	-0.216565	-0.0276202	-0.022902	0.14326	-0.0689734
	0.170479	0.0556896	0.0115204	-0.118004	0.0555406	-0.0829928	-0.0737156	-0.0329924	0.0754744	0.0733817	0.0317946	0.0979423	0.217047	0.0226524	0.0214434	-0.0420829	-0.155508	-0.0656781	-0.150508	-0.151498	-0.066998	0.0231067	-0.034062	0.117307	-0.00595681	-0.21353	-0.0293609	-0.00335999	0.158403	-0.0665155
	0.179003	0.0515773	0.0133963	-0.113171	0.0719496	-0.088887	-0.0692829	-0.0334555	0.0736509	0.0750087	0.034241	0.0996915	0.216739	0.0156423	0.026984	-0.0361172	-0.152209	-0.0741609	-0.144477	-0.150054	-0.0724341	0.0236175	-0.0345313	0.103812	-0.00840342	-0.211256	-0.0267049	0.00955688	0.154573	-0.0728639
	0.179987	0.0633375	0.0204285	-0.113406	0.0769813	-0.0947441	-0.0709053	-0.0324708	0.0724095	0.0689838	0.0284163	0.104657	0.2059	0.00909438	0.0275288	-0.041315	-0.157543	-0.0734413	-0.137855	-0.142866	-0.0768195	0.0257023	-0.0392342	0.0957473	-0.00668338	-0.215407	-0.0234828	0.011698	0.161945	-0.0786548
	0.180002	0.0577892	0.010878	-0.119335	0.0813448	-0.0910715	-0.0602479	-0.0264803	0.0705102	0.0692772	0.0265677	0.115041	0.198788	0.00702997	0.024956	-0.0543818	-0.152978	-0.0749564	-0.136576	-0.136856	-0.0768878	0.0280615	-0.0382775	0.0934648	-0.00945621	-0.209319	-0.0209795	0.0172884	0.158873	-0.0747268
	0.180206	0.0590148	0.0178066	-0.117784	0.0961914	-0.0929627	-0.0597388	-0.0253982	0.0651491	0.067782	0.0191952	0.116266	0.213409	0.0129196	0.0218367	-0.0459634	-0.151805	-0.0648841	-0.136272	-0.139321	-0.0893505	0.0458358	-0.0416923	0.0834732	-0.00111993	-0.192071	-0.0221091	0.0241168	0.155548	-0.0703699
	0.181033	0.0628991	0.0277894	-0.126812	0.0846041	-0.100509	-0.0514777	-0.0104015	0.0671987	0.0596753	0.0223902	0.115934	0.204543	0.0205521	0.0246733	-0.0463651	-0.166363	-0.0523362	-0.137679	-0.131019	-0.0837463	0.0511658	-0.0291442	0.0956298	0.00786582	-0.202331	-0.0174672	0.0268104	0.165793	-0.0656765
	0.181112	0.0557778	0.0182227	-0.133987	0.0705779	-0.103374	-0.0525149	0.0102365	0.0723905	0.0491934	0.0112392	0.112698	0.195512	0.00950284	0.0232834	-0.0580225	-0.164713	-0.0441674	-0.14035	-0.130893	-0.0847615	0.0478809	-0.0367942	0.0994653	-0.00071809	-0.221595	-0.0243235	0.0181557	0.162233	-0.0510229
	0.198957	0.0482182	0.0183264	-0.120733	0.0730937	-0.114647	-0.0444235	0.00787892	0.0742899	0.0552478	0.0152669	0.113433	0.20067	0.0152503	0.0291067	-0.0527339	-0.147184	-0.0489162	-0.135439	-0.135884	-0.0895541	0.0461515	-0.0327164	0.0716706	-0.00633937	-0.208001	-0.023407	0.0208879	0.155132	-0.0461447
	0.193836	0.04995	0.0111218	-0.125886	0.0829649	-0.123368	-0.025976	0.0136567	0.0660142	0.0631499	0.0327267	0.106423	0.196652	0.0205701	0.0268339	-0.054985	-0.135468	-0.0428917	-0.133056	-0.132305	-0.096209	0.051361	-0.0219437	0.0867183	-0.00905437	-0.212273	-0.0218948	0.0307964	0.152783	-0.0206732
	0.178129	0.0518053	0.0127014	-0.128345	0.0857098	-0.119788	-0.0246184	0.0152993	0.0496888	0.0563177	0.0297137	0.106248	0.186826	0.0136675	0.0343092	-0.0457434	-0.13567	-0.0300285	-0.128354	-0.138033	-0.0814426	0.0695303	-0.0197383	0.0986781	-0.0144651	-0.214468	-0.0105826	0.0229733	0.147959	-0.00495973
	0.18161	0.0532398	0.0233966	-0.128664	0.0819553	-0.122028	-0.0261457	0.0191631	0.0569113	0.0487977	0.0254859	0.117961	0.187369	0.0123676	0.0412033	-0.0445724	-0.14084	-0.0387148	-0.12701	-0.134565	-0.0828479	0.0704743	-0.03217	0.0988947	-0.0219206	-0.217963	-0.0113759	0.0221059	0.156795	-0.0019805
	0.184296	0.0605199	0.0231367	-0.118981	0.083327	-0.12715	-0.00736035	0.0110863	0.0556888	0.0492229	0.0292644	0.109779	0.187406	0.0174389	0.0314916	-0.0549481	-0.125347	-0.0431698	-0.123539	-0.132353	-0.0810709	0.048471	-0.0258459	0.0898261	-0.0170066	-0.230798	-0.0146276	0.020168	0.144543	-0.00523844
	0.200908	0.0623576	0.0473051	-0.108067	0.0913135	-0.112425	-0.00190804	0.00298995	0.0536188	0.0594411	0.0311117	0.121405	0.176259	0.0119412	0.0347988	-0.0607321	-0.10107	-0.0337811	-0.120404	-0.138771	-0.0741612	0.0433591	-0.0288914	0.0855374	-0.0104882	-0.242156	-0.0101243	0.0249283	0.136213	-0.00695117
	0.207981	0.0612365	0.0401342	-0.107023	0.0849855	-0.123185	-0.0139991	0.00320128	0.0584912	0.0627395	0.0249204	0.107034	0.177995	0.0153387	0.0341213	-0.062671	-0.0871165	-0.0283099	-0.125217	-0.132965	-0.0814255	0.0678786	-0.0448544	0.0760371	-0.0137193	-0.231217	-0.00639894	0.0369965	0.142827	0.0027129
	0.201361	0.0724892	0.042375	-0.109936	0.0806589	-0.122285	-0.00962349	0.00198428	0.0491053	0.060951	0.0331592	0.0963517	0.188781	0.0113534	0.0323191	-0.0509043	-0.08257	-0.0338542	-0.110022	-0.126814	-0.0825774	0.0680555	-0.0396247	0.0783378	-0.015592	-0.225128	-0.00030645	0.0332323	0.14673	0.000496174
	0.205763	0.0656638	0.0425487	-0.110542	0.079268	-0.115859	-0.0150173	0.0106411	0.0523029	0.0487397	0.0250702	0.0942187	0.179226	0.00514495	0.0404515	-0.0574193	-0.0712758	-0.0427068	-0.112341	-0.133184	-0.0839157	0.0636909	-0.0359163	0.072319	-0.0281335	-0.22425	0.000852839	0.0373843	0.14026	-0.00307803
	0.213851	0.0611673	0.0301514	-0.119032	0.082585	-0.124544	-0.0202619	0.0149696	0.0536757	0.0477721	0.0218739	0.104115	0.183478	-0.00120697	0.0400013	-0.0677949	-0.0669299	-0.0314146	-0.119364	-0.138598	-0.082052	0.0742091	-0.0507682	0.0836502	-0.0300078	-0.216785	-0.00561976	0.0514276	0.146657	0.00135254
	0.21994	0.0657344	0.032877	-0.116572	0.103872	-0.130897	-0.0267499	0.0274918	0.0545597	0.052668	0.0171968	0.110915	0.173561	0.00784828	0.0367146	-0.0611891	-0.0651693	-0.0248727	-0.111525	-0.140371	-0.0688945	0.079263	-0.0481133	0.095256	-0.0242916	-0.219579	-0.000459206	0.0503756	0.150036	0.00196774
	0.228136	0.0667319	0.0509519	-0.116201	0.108141	-0.135615	-0.0293525	0.0152798	0.0394568	0.0465408	0.0199775	0.100374	0.178719	0.022847	0.0375406	-0.0597981	-0.0626579	-0.0310462	-0.114549	-0.143965	-0.0737882	0.0700015	-0.0469038	0.0911641	-0.0280386	-0.228623	0.00233422	0.0391748	0.14832	-0.00387952
	0.22581	0.0652797	0.0429123	-0.115915	0.108809	-0.132109	-0.0133393	0.0249409	0.0273999	0.0506453	0.0204926	0.0960724	0.18252	0.0321879	0.0366009	-0.064959	-0.0413706	-0.0368486	-0.119492	-0.142317	-0.0744488	0.0833928	-0.0596669	0.0905539	-0.0405223	-0.225289	0.0010056	0.043364	0.152224	-0.0044745
	0.217317	0.0588926	0.0564382	-0.115595	0.119291	-0.136423	-0.0123021	0.0344295	0.039343	0.0405591	0.0207598	0.108835	0.183912	0.0203741	0.0307777	-0.0676672	-0.0321113	-0.0357033	-0.107174	-0.140387	-0.0714517	0.0851619	-0.0488353	0.0918522	-0.0342515	-0.230578	-0.00232188	0.0447294	0.148609	-0.0124619
	0.219846	0.056618	0.0584178	-0.112042	0.117518	-0.158804	-0.0133773	0.0265445	0.0526604	0.0381691	0.0287648	0.0905304	0.18393	0.0183456	0.0362629	-0.0653976	-0.0323303	-0.0310462	-0.112693	-0.137971	-0.0754312	0.0807576	-0.0517445	0.0916951	-0.0376546	-0.221536	-0.00418456	0.0430864	0.150019	-0.018198
	0.233257	0.0612718	0.0590251	-0.120058	0.105854	-0.155224	-0.00234252	0.0327284	0.0439893	0.061449	0.0239548	0.0889737	0.177706	0.0250176	0.0224953	-0.0544542	-0.0194419	-0.0349637	-0.124498	-0.132023	-0.066185	0.0782016	-0.053246	0.0924426	-0.0365647	-0.217763	-0.00994075	0.0460018	0.150145	-0.0197981
	0.231493	0.0600476	0.0648413	-0.120951	0.105359	-0.152893	0.00893661	0.0434536	0.0382154	0.0610681	0.0312615	0.100653	0.171064	0.0141657	0.0288808	-0.0592488	-0.0163972	-0.0300472	-0.121012	-0.131333	-0.0747036	0.073718	-0.06361	0.103754	-0.0256098	-0.230818	-0.0146276	0.0413331	0.150199	-0.0275632
	0.22567	0.0533796	0.0557608	-0.107898	0.10696	-0.147494	0.021272	0.0295601	0.0207988	0.0513491	0.0394511	0.0989566	0.172313	0.020784	0.0230387	-0.0651237	-0.0113914	-0.0216017	-0.125506	-0.132824	-0.0710117	0.0768047	-0.0543979	0.0921665	-0.0394517	-0.214648	-0.0108727	0.0496557	0.150885	-0.019762
	0.229823	0.0646662	0.0522016	-0.119335	0.109952	-0.153279	0.0227056	0.031453	0.0159644	0.0622551	0.0319444	0.0986772	0.16893	0.0231685	0.01267	-0.0615369	-0.0228336	-0.0320066	-0.134256	-0.127441	-0.0642556	0.0840211	-0.0521138	0.076922	-0.0290706	-0.213471	-0.0122155	0.0533097	0.144001	-0.0217159
	0.224639	0.0630226	0.0538687	-0.126122	0.110028	-0.149385	0.0264405	0.0321304	0.0255574	0.0614638	0.0430632	0.102646	0.162703	0.0152862	0.0115059	-0.0625617	-0.0215679	-0.0240227	-0.129777	-0.119391	-0.0740771	0.0830771	-0.0623022	0.0804829	-0.0305238	-0.217604	-0.0180937	0.0524795	0.144615	-0.0221073
	0.229214	0.0592591	0.0527227	-0.117263	0.11506	-0.151111	0.0426804	0.0428541	0.0342095	0.0613614	0.0477725	0.0904775	0.158723	0.0261216	0.00934531	-0.0659469	-0.023071	-0.0247623	-0.129505	-0.129623	-0.0897918	0.0915518	-0.0731521	0.0911046	-0.0292426	-0.218861	-0.0154826	0.0464827	0.145411	-0.0301886
	0.232383	0.0734868	0.0618558	-0.115714	0.125923	-0.151681	0.0235366	0.0530577	0.0157208	0.0663164	0.0570272	0.0858617	0.155901	0.0307472	-0.00479824	-0.0694797	-0.0286272	-0.045165	-0.125426	-0.129245	-0.0792926	0.104727	-0.0623794	0.0890984	-0.0165484	-0.217224	-0.0179255	0.0481057	0.144761	-0.0295734
	0.241642	0.0659271	0.0617857	-0.107932	0.116127	-0.145254	0.0274967	0.0559953	0.0118462	0.0706404	0.0610716	0.0831877	0.165908	0.0350168	-0.00934522	-0.0628725	-0.0308271	-0.0562537	-0.117924	-0.130015	-0.087827	0.0960155	-0.0632195	0.090888	-0.0225893	-0.208839	-0.0155134	0.0554322	0.150885	-0.0410989
	0.230806	0.0592591	0.0600149	-0.101094	0.105987	-0.150855	0.0309858	0.0474538	0.0132189	0.0688519	0.0541148	0.0839037	0.173671	0.0387716	-0.000440663	-0.0691135	-0.0301118	-0.0390115	-0.123154	-0.129355	-0.0900965	0.0974308	-0.0629258	0.0824495	-0.0227421	-0.220358	-0.0142617	0.0490474	0.136412	-0.0406339
	0.223015	0.0654724	0.0752079	-0.108522	0.106598	-0.148669	0.0229894	0.0409027	0.0103786	0.06032	0.0631358	0.0783793	0.163663	0.0442335	-0.0245406	-0.0835884	-0.0224667	-0.0401568	-0.125618	-0.135303	-0.0792926	0.100951	-0.0646242	0.0935244	-0.0253236	-0.224569	-0.0173761	0.0410011	0.137641	-0.0404476
	0.220501	0.0721567	0.0707275	-0.0992758	0.107417	-0.161614	0.0197447	0.0436469	0.0147798	0.0608475	0.0754694	0.0748483	0.163953	0.0456038	-0.0356422	-0.0723157	-0.0148201	-0.041487	-0.133024	-0.126531	-0.0763454	0.093577	-0.0599606	0.102416	-0.0235265	-0.220158	-0.0148266	0.0521475	0.132978	-0.0448045
	0.215693	0.05772	0.0719786	-0.106635	0.104673	-0.16681	0.0308351	0.0495401	0.00917514	0.0698491	0.0786812	0.086316	0.161763	0.0410127	-0.0267012	-0.0601828	-0.0182672	-0.0347601	-0.120564	-0.122404	-0.0801384	0.0872847	-0.0529342	0.0871714	-0.0325122	-0.221555	-0.0175288	0.0594725	0.137279	-0.047895
	0.224265	0.0391004	0.0841847	-0.0997134	0.114679	-0.155298	0.0367204	0.0456763	0.0131241	0.0685881	0.0706916	0.0790085	0.164858	0.0482726	-0.0120492	-0.0637511	-0.0161597	-0.0334672	-0.121827	-0.123299	-0.0775484	0.0979615	-0.0521925	0.0865413	-0.0356468	-0.229121	-0.0164453	0.0538077	0.144887	-0.0516945
	0.214101	0.0421636	0.0764226	-0.0857181	0.107798	-0.149018	0.0309302	0.0416956	0.0109242	0.0680015	0.0810113	0.0752144	0.163428	0.0479883	-0.0248233	-0.0692782	-0.00523088	-0.0282182	-0.133008	-0.122687	-0.0745683	0.109662	-0.0570514	0.09496	-0.0248269	-0.221575	-0.0126122	0.0549341	0.146151	-0.0454197
	0.222875	0.0473957	0.0692341	-0.0877559	0.0952764	-0.151662	0.0241393	0.0438987	0.0149491	0.07111	0.0741539	0.0845328	0.162107	0.0293949	-0.0436449	-0.0632387	0.00820934	-0.0274786	-0.137119	-0.12344	-0.071604	0.0958386	-0.0617755	0.0969663	-0.0312504	-0.224749	-0.0224147	0.0609124	0.146459	-0.0543748
	0.215537	0.0456109	0.0554659	-0.0783573	0.0857482	-0.150983	0.0221219	0.0398791	0.020987	0.0678991	0.0775491	0.0763331	0.158922	0.0414763	-0.0271893	-0.0557543	0.0126093	-0.0370148	-0.131137	-0.118073	-0.0617313	0.0895265	-0.0704199	0.0983043	-0.023565	-0.234351	-0.0257433	0.0525525	0.13717	-0.0563864
	0.214569	0.0333445	0.058609	-0.0905853	0.0988979	-0.149496	0.0220649	0.0449614	0.0113006	0.0705085	0.0780151	0.0807225	0.151666	0.0389317	-0.0247854	-0.0632756	0.0182934	-0.0354066	-0.133137	-0.107747	-0.0625443	0.0956419	-0.0644683	0.0981075	-0.0180016	-0.230899	-0.0221553	0.0510583	0.141038	-0.0541697
	0.219237	0.0529955	0.057463	-0.0872164	0.0978691	-0.153609	0.0306654	0.0549326	0.0164341	0.0792304	0.0722072	0.0851973	0.163645	0.0363346	-0.0301191	-0.0643913	0.0182749	-0.0244298	-0.133441	-0.12424	-0.0766172	0.105297	-0.0600968	0.0957869	-0.0246163	-0.227884	-0.0376216	0.0565027	0.129329	-0.0683582
	0.213149	0.0598373	0.0519592	-0.0771451	0.0958485	-0.141197	0.0299486	0.0493093	0.0189928	0.0862376	0.0711744	0.0807564	0.150779	0.0416185	-0.0314915	-0.065453	0.0246374	-0.0267576	-0.139486	-0.116786	-0.0721635	0.106398	-0.0519776	0.0914388	-0.0392604	-0.233932	-0.0327808	0.0553391	0.114601	-0.0671856
	0.217301	0.0506679	0.0599112	-0.0897088	0.095068	-0.130455	0.0283832	0.0501396	0.0134436	0.0920727	0.0820596	0.0865438	0.151811	0.042205	-0.0438329	-0.0603659	0.0391228	-0.015484	-0.135504	-0.10679	-0.0739405	0.128537	-0.0373406	0.0896888	-0.0399114	-0.237085	-0.0270862	0.0529962	0.111276	-0.0722126
	0.227574	0.0559868	0.0684019	-0.0989558	0.0873875	-0.132475	0.0107097	0.0710099	0.00432173	0.100488	0.0810952	0.0736062	0.169888	0.0377394	-0.0492613	-0.0414243	0.0450814	-0.0107725	-0.154075	-0.107386	-0.0745683	0.116995	-0.0446985	0.0861477	-0.0410576	-0.241119	-0.0344765	0.039378	0.121197	-0.0782086
	0.219955	0.0424785	0.0695815	-0.0821142	0.102749	-0.125663	0.017859	0.0651932	-0.000982443	0.0946229	0.0853889	0.0745324	0.151593	0.0387716	-0.0406015	-0.0447555	0.0417253	-0.0209925	-0.156811	-0.100953	-0.069014	0.107499	-0.0461031	0.0772561	-0.0482462	-0.235269	-0.034171	0.035465	0.123636	-0.0842031
	0.213586	0.0454182	0.0526365	-0.0860878	0.104902	-0.115767	0.0223662	0.0615017	0.00499862	0.0893462	0.0795629	0.0721377	0.148317	0.0370274	-0.0456351	-0.0470067	0.04884	-0.0260738	-0.137167	-0.109175	-0.0642556	0.112768	-0.0360525	0.072319	-0.0533129	-0.232695	-0.0308423	0.0334542	0.123781	-0.0946485
	0.214943	0.0525395	0.0574105	-0.0873679	0.0929336	-0.110993	0.0157465	0.0525946	-0.00128295	0.0839659	0.0731057	0.0598646	0.15353	0.0490371	-0.0443588	-0.0400702	0.0436508	-0.027275	-0.148604	-0.10679	-0.0659827	0.106436	-0.0435859	0.0710405	-0.0541729	-0.22972	-0.0312236	0.0344317	0.132726	-0.0935134
	0.214553	0.0611497	0.065415	-0.0871158	0.0944383	-0.123828	0.0116913	0.043569	-0.00464985	0.0917941	0.11926	0.0547593	0.15067	0.0379533	-0.0383287	-0.0359156	0.0289093	-0.0279401	-0.150859	-0.0974366	-0.0699623	0.11792	-0.0337699	0.0653161	-0.063043	-0.228203	-0.0294379	0.0412601	0.128551	-0.0752106
	0.207637	0.0572477	0.0507957	-0.0865933	0.107798	-0.120248	0.00682415	0.0489616	-0.00609844	0.0872052	0.10711	0.0620152	0.158959	0.0295908	-0.0373322	-0.0267479	0.0481432	-0.0199934	-0.144334	-0.106601	-0.0822897	0.113122	-0.0359556	0.068935	-0.0674603	-0.236886	-0.0262004	0.0303913	0.115703	-0.0856935
	0.207684	0.045786	0.0527052	-0.0884966	0.104178	-0.120945	-0.00281359	0.0361486	-0.00671842	0.0721651	0.109656	0.0624871	0.149621	0.0410665	-0.0464436	-0.00273763	0.0557343	-0.0154109	-0.153883	-0.104028	-0.071587	0.1226	-0.0329692	0.0671256	-0.0689697	-0.223851	-0.0258807	0.0493609	0.113589	-0.092787
	0.195397	0.0478504	0.0454131	-0.0888675	0.0940185	-0.125938	-0.00754907	0.0371348	-0.00169725	0.0775306	0.0961242	0.0709661	0.140048	0.0248576	-0.0551398	-0.00994808	0.0378202	-0.00705718	-0.158186	-0.100168	-0.065661	0.125588	-0.0303733	0.0673422	-0.062011	-0.229182	-0.0360029	0.0415922	0.121179	-0.0978891
	0.199721	0.051998	0.0404991	-0.0862067	0.0929705	-0.119274	-0.021185	0.0304293	0.000221063	0.0909436	0.103681	0.0630634	0.139179	0.0300352	-0.0404514	-0.00978343	0.0422031	-0.0126388	-0.163385	-0.0991636	-0.0631038	0.130622	-0.0327739	0.0711976	-0.0734048	-0.240479	-0.0336665	0.0439165	0.119606	-0.09612
	0.203968	0.040763	0.0312274	-0.0917805	0.100327	-0.126931	-0.0205062	0.032613	-0.0166499	0.0842593	0.118095	0.0676616	0.14298	0.0420449	-0.0384977	0.00253253	0.065177	-0.0303439	-0.167224	-0.103792	-0.0676245	0.153569	-0.0315055	0.079775	-0.0747245	-0.220138	-0.040415	0.0423478	0.111149	-0.0966038
	0.200549	0.0494776	0.03095	-0.111789	0.10393	-0.105852	-0.0129809	0.0416956	-0.0217849	0.0828517	0.119593	0.0663164	0.145006	0.036031	-0.0452228	0.00227704	0.0360056	-0.0177029	-0.170631	-0.110478	-0.0625784	0.137405	-0.0263924	0.0698016	-0.0606542	-0.22996	-0.0510416	0.0504501	0.109524	-0.0924707
	0.206434	0.056827	0.0404466	-0.110845	0.100366	-0.10868	-0.0156961	0.0356465	-0.0113836	0.0907674	0.120758	0.0555281	0.138003	0.0335761	-0.054426	-0.00670906	0.036647	-0.0128968	-0.172726	-0.105816	-0.0438154	0.128479	-0.0130828	0.0724182	-0.0615721	-0.22425	-0.0421096	0.0556168	0.107843	-0.104424
	0.206762	0.0421989	0.0436597	-0.112682	0.103587	-0.114298	-0.00967908	0.0327284	-0.00833623	0.0833497	0.121774	0.0614375	0.140699	0.029893	-0.0530361	-0.00308538	0.0408635	-0.0196064	-0.168184	-0.113585	-0.0522145	0.13656	-0.00428094	0.0761744	-0.0574039	-0.199577	-0.0503087	0.0452647	0.0989338	-0.105969
	0.216692	0.0499852	0.0347866	-0.115326	0.107474	-0.120871	-0.0134329	0.0193954	-0.00370893	0.0836282	0.132891	0.0665781	0.149729	0.0354804	-0.0516273	-0.000577333	0.0451369	-0.0138772	-0.174199	-0.1077	-0.0554152	0.142518	-0.00082679	0.0573689	-0.0560457	-0.206026	-0.0494229	0.0471282	0.100019	-0.113361
	0.214039	0.0518758	0.0460379	-0.112716	0.106808	-0.127554	-0.0248452	0.0166122	0.00360693	0.0736011	0.128182	0.0633441	0.142074	0.0423126	-0.0502374	-6.49367e-05	0.0297711	-0.021897	-0.178869	-0.107198	-0.0537393	0.134948	-0.00297315	0.0543984	-0.055721	-0.19239	-0.0460185	0.047755	0.0951034	-0.121386
	0.208511	0.047203	0.0492497	-0.110896	0.111972	-0.131741	-0.0198084	0.011395	0.0205348	0.0722379	0.134723	0.0610538	0.126874	0.0424009	-0.0432691	0.000209004	0.0382781	-0.0299554	-0.177381	-0.112894	-0.043206	0.148102	0.00063691	0.0542413	-0.0458752	-0.195844	-0.042659	0.0478667	0.0964405	-0.119412
	0.201252	0.0343936	0.043521	-0.105069	0.114773	-0.143161	-0.0230912	0.012651	0.0303525	0.076065	0.135122	0.0392697	0.125065	0.0314413	-0.0500116	0.00957833	0.0424775	-0.027738	-0.183908	-0.0980171	-0.0575836	0.13658	-0.00666192	0.0525112	-0.0505593	-0.176121	-0.0360182	0.0538821	0.103578	-0.119971
	0.205967	0.0351292	0.0498234	-0.111148	0.114049	-0.13892	-0.0429138	0.0210965	0.0195384	0.0759035	0.125002	0.0341292	0.135832	0.0471521	-0.0489976	0.00110605	0.0384075	-0.0316741	-0.175494	-0.0831259	-0.0548058	0.14293	-0.00223146	0.067028	-0.0475582	-0.153683	-0.0477888	0.0431236	0.0979037	-0.124441
	0.198753	0.0344112	0.0577229	-0.109836	0.107626	-0.134935	-0.0438193	0.00105654	0.0257821	0.0732498	0.122988	0.0413146	0.144717	0.040658	-0.0460678	0.0100907	0.0363725	-0.0167784	-0.172999	-0.0919292	-0.0556017	0.167096	0.00149515	0.0710405	-0.0422245	-0.130328	-0.0452855	0.0510025	0.101211	-0.124068
	0.199752	0.0261173	0.0595988	-0.107578	0.103091	-0.143621	-0.0360483	0.00830307	0.0264035	0.0661106	0.134007	0.039164	0.13974	0.0482367	-0.0514393	0.00137999	0.0417807	-0.0177029	-0.172918	-0.093969	-0.0562453	0.155791	9.04824e-05	0.0597108	-0.0512859	-0.0848537	-0.0417129	0.0447108	0.112777	-0.118537
	0.201985	0.0235793	0.0693917	-0.0978612	0.105454	-0.145493	-0.0361799	0.00882464	0.0264604	0.0669168	0.119809	0.0438503	0.13889	0.0446433	-0.0413722	0.000684496	0.0424775	-0.0172772	-0.169191	-0.0936708	-0.0601736	0.159054	-0.000396913	0.0628186	-0.0562755	-0.0513383	-0.0479569	0.0411671	0.102295	-0.117812
	0.18951	0.0216724	0.0803642	-0.0972041	0.103473	-0.138663	-0.0326908	0.00818767	0.0352992	0.0675614	0.108841	0.044234	0.138582	0.043273	-0.0413532	-0.00145593	0.0413768	-0.0124725	-0.168519	-0.0952872	-0.067828	0.169435	0.004306	0.0616377	-0.0596593	-0.0443309	-0.0564923	0.044987	0.0975603	-0.124533
	0.202157	0.014182	0.0692516	-0.0924545	0.103758	-0.132109	-0.0309368	0.0105257	0.0277193	0.0737921	0.120142	0.0440944	0.142581	0.053148	-0.0359423	0.00352184	0.0459062	-0.027146	-0.174598	-0.100655	-0.0509445	0.173211	0.00571067	0.0549492	-0.0600611	-0.0352689	-0.0587825	0.0451717	0.115685	-0.12688
	0.200642	0.0147954	0.0713187	-0.0932461	0.102805	-0.134146	-0.035823	0.0181979	0.0364852	0.0736159	0.115016	0.0407206	0.137315	0.0599084	-0.0327313	-0.00140199	0.0433393	-0.0331519	-0.177462	-0.100325	-0.050691	0.164226	0.00799477	0.0529429	-0.0575567	-0.042634	-0.0677134	0.033344	0.110066	-0.117681
	0.204515	0.0197302	0.0758152	-0.0917975	0.101814	-0.12794	-0.0411041	0.029617	0.0426166	0.0679435	0.121607	0.0241287	0.137478	0.0559589	-0.0296689	0.000575204	0.0432654	-0.0408778	-0.177077	-0.0864364	-0.0529605	0.161925	0.0159369	0.0555595	-0.0595258	-0.0319943	-0.0680343	0.0258515	0.0953739	-0.122988
	0.20631	0.0135522	0.0758502	-0.0959749	0.111477	-0.119899	-0.040576	0.0234151	0.0306165	0.0791428	0.113101	0.0273804	0.150706	0.065994	-0.0346282	0.0132205	0.0371603	-0.0295111	-0.168087	-0.0862331	-0.0524693	0.169672	0.00721372	0.0439537	-0.0621444	-0.02926	-0.0700805	0.0356125	0.102729	-0.129654
	0.210603	0.0105433	0.0882476	-0.0922351	0.112201	-0.125773	-0.0389917	0.0315894	0.0400403	0.0817226	0.108957	0.0247931	0.131634	0.0695694	-0.0314726	0.00785804	0.0452279	-0.035537	-0.16628	-0.0919608	-0.0623919	0.175354	0.00645236	0.0386229	-0.0460665	-0.0217742	-0.0829203	0.0501724	0.108693	-0.131422
	0.22211	0.0107699	0.0842184	-0.0986358	0.100423	-0.13075	-0.0505531	0.0503524	0.0401526	0.0756545	0.110788	0.0191983	0.125481	0.0702277	-0.0244663	0.0073272	0.04664	-0.0369231	-0.173334	-0.0901559	-0.069081	0.173663	-0.00275821	0.0434227	-0.0371193	-0.0329325	-0.0681101	0.0356125	0.104843	-0.120809
	0.218051	0.014357	0.0788883	-0.104598	0.100861	-0.13152	-0.0531747	0.0542357	0.0405845	0.0736011	0.112569	0.0233775	0.107674	0.0748188	-0.0142477	0.0162395	0.0477208	-0.03173	-0.166072	-0.0896532	-0.0765148	0.187782	0.00621774	0.0355548	-0.0510175	-0.0356079	-0.0687519	0.0329375	0.118992	-0.118537
	0.219346	0.0051877	0.0753991	-0.112732	0.105663	-0.124268	-0.0447248	0.0478015	0.0432001	0.0662425	0.115815	0.0194953	0.123852	0.0619548	-0.00675194	0.012251	0.0503801	-0.0322832	-0.168839	-0.0838793	-0.0741953	0.1937	0.00387612	0.0314035	-0.0453206	-0.046068	-0.083394	0.0267746	0.130394	-0.122559
	0.219815	0.0133079	0.0757802	-0.117195	0.106617	-0.131006	-0.0528163	0.0576184	0.0447041	0.0630612	0.10696	0.0151954	0.123653	0.0737148	0.000930277	0.00282634	0.0506546	-0.016926	-0.167544	-0.0765815	-0.0708081	0.187388	-0.00865237	0.0392332	-0.0346727	-0.0354872	-0.07634	0.0247995	0.132563	-0.126208
	0.215287	0.00697243	0.0860067	-0.112883	0.10391	-0.134972	-0.0638321	0.0566712	0.0362971	0.072488	0.102583	0.0183074	0.111493	0.0784839	0.01098	0.00401578	0.0556234	-0.012934	-0.161322	-0.0692534	-0.0697075	0.184616	-0.0122049	0.0373643	-0.0328562	-0.0295991	-0.0675606	0.0375317	0.13146	-0.130138
	0.208651	0.00385763	0.0912156	-0.131629	0.100423	-0.146521	-0.0597198	0.0606324	0.0429171	0.0714761	0.112485	0.0233422	0.134312	0.078092	0.00414273	0.00414353	0.048968	-0.0218239	-0.161177	-0.0893708	-0.0639838	0.181587	0.00721372	0.026564	-0.0297972	-0.0371655	-0.0759587	0.0341183	0.147055	-0.130733
	0.204218	0.00655305	0.0919455	-0.124842	0.0909706	-0.144263	-0.0738663	0.0669512	0.0458522	0.0710065	0.107543	0.00575361	0.137388	0.0820952	-0.00710888	2.59037e-05	0.0476483	-0.017905	-0.16161	-0.0988338	-0.0653891	0.18548	0.00713501	0.0327811	-0.0351694	-0.037983	-0.0826302	0.0352804	0.151212	-0.124943
	0.206373	-0.00961543	0.0850519	-0.126914	0.102652	-0.145731	-0.0657939	0.0619274	0.041168	0.0751849	0.107842	0.00257244	0.119636	0.0867567	-0.00136142	-0.00152974	0.0494814	-0.0100515	-0.157818	-0.0886333	-0.0679292	0.192854	0.004306	0.024184	-0.0436006	-0.0354872	-0.0848588	0.0496557	0.159614	-0.131664
	0.206544	-0.00385813	0.0907995	-0.128581	0.107532	-0.146998	-0.0649454	0.0684395	0.0435006	0.0670054	0.105895	0.00671636	0.124775	0.0904578	-0.00577582	0.00315564	0.046768	-0.0238378	-0.161114	-0.0869865	-0.057363	0.188195	-0.00385107	0.017024	-0.0517441	-0.0278031	-0.0826906	0.0549341	0.158168	-0.127512
	0.21307	-0.0121711	0.0901921	-0.13882	0.0973739	-0.146319	-0.0648883	0.0614253	0.0437821	0.0715636	0.116247	0.00440846	0.122188	0.088145	-0.00179266	0.00800424	0.0400386	-0.0252425	-0.15993	-0.0919292	-0.0649832	0.195568	0.0118591	0.0203087	-0.047481	-0.022971	-0.0886149	0.0434742	0.162523	-0.116713
	0.222282	-0.018611	0.0933689	-0.143384	0.101776	-0.146282	-0.068019	0.0572318	0.0300709	0.0713885	0.106577	0.00949615	0.125897	0.081971	0.0102661	-0.00433017	0.0265629	-0.0296602	-0.16081	-0.0848517	-0.0668798	0.210767	0.00770112	0.0233784	-0.037444	-0.0325733	-0.0929513	0.0470909	0.153362	-0.115819
	0.223781	-0.0115237	0.0774474	-0.144278	0.103415	-0.149036	-0.0740169	0.0694062	0.0273809	0.0720184	0.126168	0.00743233	0.115817	0.0917204	0.00464973	0.00643157	0.0232067	-0.0434837	-0.153115	-0.0869232	-0.0577531	0.210354	0.00906795	0.00836881	-0.0387251	-0.0338305	-0.0917293	0.0466487	0.160626	-0.115503
	0.211009	-0.0196955	0.0729684	-0.143469	0.0949335	-0.148027	-0.0762245	0.0628161	0.0399455	0.0800228	0.115832	-0.000836529	0.113591	0.0815074	0.000311096	-0.00275608	0.0172482	-0.0357764	-0.159018	-0.0939057	-0.0717393	0.217334	0.0144157	0.0088021	-0.0297201	-0.020356	-0.0920502	0.0369049	0.167908	-0.116098
	0.209229	-0.022057	0.0799993	-0.148134	0.102138	-0.135431	-0.0688309	0.0473384	0.0395312	0.0707871	0.1141	-0.015785	0.109864	0.0866325	0.0143046	-0.0181095	0.0293132	-0.0266099	-0.158554	-0.0987863	-0.0718746	0.219399	0.0155464	0.0118901	-0.0265855	-0.00825936	-0.0989361	0.039212	0.165269	-0.116638
	0.203671	-0.015636	0.0780035	-0.15733	0.087253	-0.158125	-0.0742437	0.0455983	0.0210424	0.0684267	0.127267	-0.0201039	0.10686	0.093197	0.00675349	-0.0073861	0.0334743	-0.0232644	-0.162058	-0.0876766	-0.0666421	0.226478	0.0245829	0.00964733	-0.0260116	-0.0197382	-0.105272	0.0533469	0.165342	-0.120828
	0.200751	-0.0126787	0.0777598	-0.153287	0.087559	-0.158566	-0.0750732	0.0415607	0.010755	0.0682652	0.136887	-0.00845993	0.109375	0.0755653	-0.0046103	-0.00238988	0.0255176	-0.0137468	-0.162777	-0.0861224	-0.0771583	0.235424	0.0168738	-0.00420122	-0.0261258	-0.0198373	-0.0981877	0.0627944	0.165143	-0.12187
	0.196973	0.00196839	0.0818752	-0.160091	0.0884163	-0.15583	-0.0623604	0.0561691	0.012917	0.0684267	0.140149	-0.0138622	0.105485	0.0791242	0.0119196	-0.00906949	0.0137455	-0.0210842	-0.154219	-0.0985198	-0.0761589	0.219202	0.0141417	-0.00241008	-0.0337741	-0.0196778	-0.0999888	0.0568348	0.165793	-0.139373
	0.20211	0.00653541	0.0903133	-0.163898	0.0756096	-0.155519	-0.059041	0.0519756	0.0228674	0.0771201	0.137835	-0.0168346	0.112126	0.0949053	0.019038	-0.0201052	0.0142049	-0.0143574	-0.141726	-0.0994618	-0.079005	0.205124	0.0130488	0.0119892	-0.0342515	-0.0357875	-0.102982	0.04198	0.178027	-0.131534
	0.197863	0.0199393	0.0946536	-0.16469	0.0756657	-0.166186	-0.0694526	0.0358983	0.0211183	0.0683823	0.13156	-0.0272716	0.115221	0.0865966	0.0138544	-0.0259062	0.01811	-0.0240413	-0.141118	-0.0985989	-0.0797496	0.213854	0.0139661	0.0123035	-0.0334864	-0.0327328	-0.100936	0.0423478	0.16077	-0.11919
	0.19674	0.0172805	0.0966332	-0.16533	0.0751705	-0.177073	-0.0732635	0.0520146	0.0124472	0.0685586	0.133524	-0.0260133	0.107222	0.087219	0.0163151	-0.0230504	0.00395443	-0.0305646	-0.150044	-0.107716	-0.0788526	0.234048	0.0146685	0.021273	-0.0239847	-0.0404385	-0.0898666	0.054509	0.160319	-0.109991
	0.196724	0.0135183	0.0977617	-0.154029	0.0861666	-0.174447	-0.068038	0.0644198	0.00575135	0.0685881	0.146523	-0.0163789	0.108525	0.0943534	0.0162962	-0.0159875	0.00404687	-0.0271274	-0.153356	-0.109128	-0.0767525	0.233615	-0.00254478	0.008291	-0.0280386	-0.0351682	-0.0991954	0.0580341	0.160734	-0.113566
	0.20823	0.0150574	0.106668	-0.156252	0.0888361	-0.163946	-0.0623794	0.0754732	-0.000587109	0.0661106	0.147023	-0.0161525	0.108289	0.103854	0.00431173	-0.0103327	0.00705317	-0.0292903	-0.154203	-0.10216	-0.0632561	0.226222	0.00219748	0.0110448	-0.0403696	-0.026405	-0.0973327	0.0552103	0.156235	-0.114777
	0.206013	0.00894989	0.0989252	-0.163157	0.083194	-0.157629	-0.0741311	0.0699847	0.00464121	0.0733373	0.141747	-0.0202612	0.112181	0.0955995	0.00932637	-0.000595785	0.0120405	-0.0286797	-0.150476	-0.10712	-0.0722305	0.235719	0.0056138	-0.00266639	-0.0281913	-0.0343693	-0.0898512	0.0518884	0.158999	-0.105615
	0.199565	0.000130719	0.0931952	-0.161305	0.0817262	-0.162697	-0.0741866	0.0638218	0.00761423	0.0647917	0.138068	-0.0284256	0.119852	0.096524	0.0105298	-0.00936188	0.000581223	-0.044629	-0.134336	-0.100403	-0.0714346	0.241519	-0.00755951	-0.00119107	-0.0210413	-0.0534347	-0.0950733	0.0423665	0.156524	-0.111611
	0.207528	-0.00566187	0.0854694	-0.154601	0.0739126	-0.162072	-0.0641525	0.0615017	0.00255368	0.0566998	0.150867	-0.0229704	0.108416	0.101329	0.0227764	-0.0233442	-0.000940418	-0.0394358	-0.133311	-0.0890885	-0.0662704	0.242817	-0.0171621	-0.0104367	-0.00526879	-0.0480637	-0.094081	0.0398389	0.153758	-0.0949835
	0.207793	-0.00405086	0.0890461	-0.155478	0.0756657	-0.153975	-0.0767526	0.0618689	-0.00487597	0.0579743	0.149653	-0.0239495	0.103187	0.107893	0.0158635	-0.0168108	0.00246976	-0.027996	-0.137135	-0.08242	-0.0708593	0.24732	-0.0141363	-0.00325683	-0.00924565	-0.0569477	-0.100387	0.0475704	0.158096	-0.0999369
	0.209822	-0.00573109	0.0850008	-0.162837	0.0723502	-0.150946	-0.078789	0.059357	-0.0094274	0.0466431	0.150518	-0.0301735	0.111782	0.0943534	0.0121819	-0.00575665	0.00819085	-0.0377917	-0.125969	-0.0736946	-0.0633061	0.24262	-0.00471082	0.00970683	-0.00400693	-0.0431728	-0.0998372	0.0578867	0.164366	-0.116937
	0.206731	-0.0112427	0.074513	-0.164858	0.0703104	-0.154251	-0.0870882	0.0524207	-0.0107053	0.0444146	0.150068	-0.0301911	0.103657	0.105741	0.0168032	0.00615621	-0.0152794	-0.0410813	-0.135792	-0.072957	-0.0737383	0.240162	-0.00441717	0.00374602	0.00899275	-0.0492218	-0.101959	0.0350414	0.17033	-0.106919
	0.198581	-0.00774383	0.0627244	-0.158256	0.0664805	-0.154656	-0.0811092	0.0447875	-0.00598465	0.0380372	0.152898	-0.0385305	0.101287	0.11106	-0.0010613	0.00568072	-0.000390067	-0.0385858	-0.13504	-0.0720466	-0.0767866	0.243958	-0.0112876	-0.000207006	0.00465408	-0.0606604	-0.0933172	0.032126	0.171956	-0.0902916
	0.185467	-0.00296644	0.0613171	-0.153018	0.0525872	-0.16367	-0.0906913	0.0467389	-0.00288179	0.0279965	0.151101	-0.0406119	0.0996936	0.115118	0.00406698	-0.00290228	0.00065375	-0.0358137	-0.135615	-0.0638239	-0.0756847	0.237312	-0.00718867	-0.000326008	-0.00626227	-0.0602006	-0.0919128	0.0445262	0.16442	-0.0929733
	0.181533	-0.0138337	0.0719261	-0.153895	0.0483553	-0.170115	-0.0946529	0.0573472	-0.00666153	0.0305763	0.15879	-0.0270099	0.110606	0.114566	0.0010614	-0.00156664	-0.00789019	-0.031138	-0.135407	-0.0593985	-0.0778702	0.226104	0.0038958	0.000677886	-0.0201813	-0.0673072	-0.0945239	0.0376792	0.158945	-0.0985216
	0.180549	-0.00504841	0.0749641	-0.146028	0.0533293	-0.179901	-0.0909927	0.0490185	-0.00737634	0.0361612	0.163034	-0.0385481	0.111619	0.118498	-0.0158809	0.00222169	0.00824489	-0.0261856	-0.136223	-0.0655193	-0.0779713	0.226241	-0.000359072	-0.00453534	-0.0159746	-0.0749525	-0.0843093	0.0361664	0.156524	-0.109507
	0.164187	-0.0113662	0.0632105	-0.148606	0.0399313	-0.166866	-0.0892767	0.0495791	-0.016857	0.0358531	0.161419	-0.0373413	0.0975588	0.107395	-0.00566218	0.00597311	0.0101149	-0.0226925	-0.137695	-0.0720624	-0.068997	0.2357	0.00992619	-0.0011514	-0.0105075	-0.0849543	-0.0784774	0.0264411	0.145482	-0.0960262
	0.159285	-0.0123461	0.0640091	-0.139831	0.0485075	-0.162881	-0.100594	0.0694062	-0.0152203	0.0405886	0.167878	-0.030663	0.104308	0.11711	-0.0149047	0.00835199	0.0128838	-0.0265727	-0.136767	-0.0695041	-0.0688105	0.22864	0.0135181	-0.00441634	-0.02628	-0.0837172	-0.0822489	0.0167531	0.128262	-0.101445
	0.169699	0.0104035	0.0733495	-0.119267	0.0553499	-0.16826	-0.0975378	0.0852317	-0.0127184	0.0325262	0.161703	-0.0338631	0.11513	0.125561	-0.0145478	0.0305326	0.0102259	-0.0360172	-0.141646	-0.0527762	-0.0753472	0.216489	0.0358051	-0.0166523	-0.0213468	-0.0747729	-0.0782476	0.0302983	0.130196	-0.100161
	0.16008	0.0216901	0.0634179	-0.111233	0.0657369	-0.168408	-0.0961232	0.0833387	-0.0169504	0.0187755	0.158823	-0.0310657	0.114678	0.120241	-0.0233576	0.0169719	0.0309813	-0.0295484	-0.133632	-0.0514265	-0.0795631	0.224649	0.0325265	-0.0169284	-0.0110621	-0.0765906	-0.0705376	0.0236187	0.131895	-0.0931408
	0.156583	0.0311037	0.0603798	-0.09589	0.0580949	-0.175072	-0.107026	0.0901012	-0.00423555	0.0272188	0.167146	-0.028408	0.121354	0.112697	-0.0245028	0.00608382	0.0330348	-0.0389184	-0.135711	-0.048649	-0.0892664	0.227008	0.0367602	-0.0297136	-0.0132225	-0.077888	-0.0707827	0.0254078	0.124974	-0.0851534
	0.150105	0.0453137	0.0575316	-0.0822814	0.045668	-0.171895	-0.103046	0.0812899	-0.0128687	0.027146	0.162785	-0.0366782	0.114895	0.116612	-0.029124	0.00646705	0.0236476	-0.0406929	-0.140814	-0.039438	-0.0871834	0.226241	0.0373853	-0.0417725	-0.00614809	-0.0696636	-0.0710728	0.0342843	0.125678	-0.0905717
	0.132759	0.0483579	0.0459854	-0.0688922	0.0608383	-0.167599	-0.114287	0.0901012	-0.0244544	0.0189506	0.163983	-0.0341777	0.0981188	0.114477	-0.0440951	0.00948749	0.0260851	-0.0443523	-0.129313	-0.0365194	-0.0772608	0.22809	0.0343792	-0.0278248	-0.00138831	-0.0479647	-0.0621254	0.0195769	0.129075	-0.0759731
	0.1371	0.0552173	0.0431561	-0.064362	0.0697575	-0.182655	-0.116456	0.0910484	-0.0189635	0.00987741	0.16876	-0.026835	0.113302	0.120739	-0.0383666	0.0101645	0.0368859	-0.0491943	-0.131041	-0.0351222	-0.0716894	0.21472	0.0382632	-0.028435	-0.00460005	-0.0330719	-0.0646298	0.0139493	0.12416	-0.0789523
	0.142985	0.0523129	0.0520279	-0.0664168	0.0536914	-0.176926	-0.121644	0.0792606	-0.0263363	0.00798546	0.154013	-0.0318522	0.110642	0.119619	-0.0356233	0.0119757	0.0286519	-0.0496185	-0.120404	-0.030838	-0.0791731	0.21411	0.0480793	-0.0347101	-0.00471423	-0.0226319	-0.0664002	0.0322548	0.116426	-0.0915205
	0.127497	0.0548495	0.0390407	-0.0571201	0.0628013	-0.179992	-0.109044	0.0715315	-0.0279351	0.0205196	0.101684	-0.0281802	0.101739	0.122146	-0.0261942	0.0251347	0.0132876	-0.0555327	-0.122562	-0.0360959	-0.0712993	0.20998	0.0432205	-0.0231837	-0.00404549	0.00114326	-0.0594693	0.0317195	0.132708	-0.0722501
	0.130698	0.0609393	0.0399268	-0.0513935	0.0653556	-0.188218	-0.114363	0.0693088	-0.0278024	0.0163412	0.0960081	-0.0142297	0.11247	0.12396	-0.0383666	0.0293617	0.0228214	-0.0617793	-0.116979	-0.0361421	-0.0771071	0.203884	0.0381664	-0.0262121	0.000294661	-0.000813744	-0.0462316	0.0213302	0.120528	-0.0777609
	0.140316	0.0524879	0.0418013	-0.0489691	0.0546641	-0.192405	-0.135998	0.0748737	-0.0321102	0.00920204	0.0887672	-0.0170095	0.121482	0.131521	-0.0386857	0.0221328	0.014094	-0.050136	-0.111365	-0.0234003	-0.078632	0.20705	0.0520223	-0.0256415	-0.00142538	-0.00678231	-0.0498966	0.0273271	0.106957	-0.0871087
	0.139535	0.0498102	0.0443371	-0.0490696	0.0605723	-0.183647	-0.124303	0.0859091	-0.0312451	0.0149779	0.0846737	-0.0203832	0.122784	0.144457	-0.038741	0.0281907	0.0065398	-0.0451091	-0.102536	-0.0231812	-0.0701304	0.209586	0.0578181	-0.0240289	-0.00572698	-0.00336838	-0.0473613	0.0214776	0.112486	-0.073144
	0.138504	0.056565	0.0515242	-0.0425174	0.0640208	-0.188548	-0.118569	0.0835126	-0.0230438	0.0148029	0.0965412	-0.0151911	0.120831	0.147464	-0.0505754	0.0151054	0.00758504	-0.0472535	-0.102519	-0.025456	-0.0755836	0.220086	0.0585598	-0.0212949	0.0135049	-0.0207957	-0.0356666	0.0220501	0.106903	-0.0785797
	0.134788	0.0637569	0.0389545	-0.0376176	0.0515008	-0.182307	-0.11606	0.0949901	-0.0162166	0.0128086	0.0882689	-0.00672833	0.107131	0.15394	-0.0409584	0.0072179	0.0143144	-0.0455162	-0.103287	-0.0304144	-0.0785807	0.208231	0.0680247	-0.0293001	0.00478753	-0.0134894	-0.0339566	0.0135615	0.110842	-0.0960262
	0.137474	0.0628991	0.0468015	-0.0416422	0.0445446	-0.193433	-0.130509	0.0868938	-0.020825	0.0139967	0.0880185	-0.00931692	0.110533	0.142232	-0.0509892	0.0064855	0.00492714	-0.0394731	-0.0919453	-0.0212509	-0.0725523	0.223371	0.0659177	-0.029085	0.0108863	-0.00644324	-0.0354226	0.0237103	0.111078	-0.0875925
	0.139004	0.0598196	0.0479475	-0.0437649	0.0552361	-0.197087	-0.132641	0.0766138	-0.0228002	0.00942262	0.0878352	-0.0155409	0.107113	0.13524	-0.0453539	0.0201201	-0.00207809	-0.0421521	-0.0837718	-0.0218156	-0.0614607	0.226281	0.0846718	-0.0232813	0.0175203	-0.016524	-0.0210706	0.033344	0.110716	-0.0796599
	0.135039	0.0710193	0.0322522	-0.0393184	0.0628397	-0.191469	-0.135337	0.0826613	-0.0251693	0.00917362	0.0856884	-0.0161349	0.10847	0.138015	-0.0455039	0.0241454	0.00393594	-0.0473638	-0.0874504	-0.0192889	-0.0722134	0.227618	0.0865457	-0.0270772	0.0139646	-0.0239092	-0.0238345	0.0258887	0.109234	-0.0838118
	0.13571	0.0928406	0.0318186	-0.0316219	0.0519768	-0.187484	-0.136073	0.0809227	-0.0179657	0.00622654	0.0827089	-0.0234952	0.107782	0.137179	-0.0620718	0.0207418	-0.00499339	-0.0387707	-0.0812285	-0.0100146	-0.0751948	0.226812	0.0819987	-0.0365989	0.0139838	-0.0178416	-0.0281708	0.0245777	0.113191	-0.086326
	0.145155	0.0871702	0.0367312	-0.027562	0.0537683	-0.189118	-0.140675	0.0830105	-0.0142414	0.00889506	0.079763	-0.0129876	0.112977	0.138051	-0.0688332	0.0244747	0.00261624	-0.0360545	-0.0785412	-0.0115214	-0.0737041	0.226812	0.0903313	-0.0487158	0.0102175	-0.00734124	-0.0269334	0.0192635	0.124974	-0.0877225
	0.151557	0.08864	0.0368874	-0.0333396	0.0589906	-0.19323	-0.129226	0.0718402	-0.00451856	0.0100969	0.0856884	-0.0097183	0.115093	0.138265	-0.0563418	0.0313928	0.00118561	-0.0389184	-0.0805722	0.00333944	-0.0891312	0.241263	0.0801838	-0.0438566	0.0225099	-0.0197583	-0.0181706	0.0211084	0.120582	-0.102972
	0.156397	0.0936794	0.0384158	-0.0359495	0.0512909	-0.202503	-0.130263	0.0641306	-0.01176	-0.00611662	0.08444	-0.0121835	0.113882	0.132589	-0.0515151	0.0161855	-0.00436909	-0.039195	-0.0765896	-0.0026706	-0.0984956	0.22864	0.0901558	-0.0406908	0.0163919	-0.0178617	-0.00887264	0.0104056	0.120744	-0.102972
	0.158567	0.081098	0.0281368	-0.0296507	0.0524912	-0.206817	-0.140807	0.0752034	-0.0142239	-0.0166713	0.0868037	-0.00492757	0.121861	0.125117	-0.0507823	0.0219127	0.00360602	-0.0230809	-0.0662078	-0.0153504	-0.0947866	0.219851	0.0804956	-0.0584527	0.0122045	-0.00951655	-0.00259661	0.00472218	0.120203	-0.100104
	0.156006	0.092595	0.0235191	-0.0303744	0.057885	-0.208636	-0.135451	0.0665646	-0.0120036	-0.0112626	0.0932119	0.000876092	0.109827	0.1354	-0.0456161	0.0163871	-0.00985126	-0.0279587	-0.0651681	-0.0143304	-0.09206	0.231866	0.0710504	-0.0620533	0.0272326	-0.000694528	0.00296064	0.0106088	0.119986	-0.107664
	0.163016	0.0885708	0.00950714	-0.0353434	0.0760855	-0.211518	-0.132622	0.0652891	-0.0179847	-0.0135196	0.0948927	-0.00797042	0.100489	0.124957	-0.0343091	0.0123972	-0.00754178	-0.0364056	-0.0691035	-0.0164019	-0.0969878	0.234676	0.098997	-0.057194	0.0370977	0.00844954	0.00654863	0.0106647	0.124846	-0.116378
	0.160846	0.0949579	0.00289101	-0.0224924	0.059066	-0.215668	-0.153407	0.0782759	-0.0202983	-0.0149851	0.0855386	-0.00595948	0.105448	0.113249	-0.0297257	0.00862735	0.0082264	-0.046015	-0.0673603	-0.0171699	-0.100866	0.235384	0.0939626	-0.0593773	0.0302338	0.0137988	-0.000536176	0.0121589	0.12913	-0.117291
	0.154008	0.0897258	0.0180315	-0.0137352	0.0568562	-0.216934	-0.140543	0.0741408	-0.0154829	-0.0228429	0.083925	-0.00372209	0.116505	0.125633	-0.028298	0.0195708	-0.00678949	-0.0412476	-0.0635044	-0.00999877	-0.107064	0.22925	0.0831506	-0.0700188	0.0225292	0.0119223	0.00215068	0.0137461	0.133846	-0.112244
	0.14809	0.0864536	0.00924589	-0.00768854	0.0566463	-0.207864	-0.144486	0.0866615	-0.0174012	-0.0185189	0.0798301	-0.00658866	0.115111	0.128996	-0.03553	0.00621156	-0.000867891	-0.0313415	-0.0620168	-0.0125729	-0.10647	0.220146	0.0954444	-0.0681117	0.0262762	0.0105443	0.0113575	0.0125839	0.14176	-0.104572
	0.146452	0.0935572	0.0109481	-0.00669579	0.0478409	-0.214566	-0.14873	0.0843624	-0.0233458	-0.0225063	0.0775826	-0.0038265	0.135235	0.122502	-0.0337832	0.00322803	0.0178895	-0.0248913	-0.0534587	-0.014911	-0.100798	0.21057	0.0956791	-0.0667539	0.0264675	0.0209255	0.00262434	0.0152031	0.145375	-0.107943
	0.147075	0.0973194	0.0165044	-0.00976028	0.050166	-0.213923	-0.132414	0.0870482	-0.0221043	-0.0190612	0.0794299	-0.0162054	0.13328	0.127376	-0.0364872	0.012965	0.0181654	-0.0142829	-0.0474601	-0.011239	-0.108825	0.208682	0.0860977	-0.064296	0.011555	0.0170331	0.0027617	0.0136717	0.152151	-0.10703
	0.14197	0.0983346	0.0155658	-0.0125896	0.0431714	-0.206194	-0.144221	0.0875323	-0.0175529	-0.0187236	0.0830587	-0.0226911	0.127471	0.121558	-0.035361	0.0239808	0.0252602	-0.005598	-0.0445334	-0.00827292	-0.112838	0.219045	0.08797	-0.069941	0.00929968	0.0146767	0.00392217	0.0177321	0.157156	-0.102376
	0.138629	0.0975298	0.0166781	-0.00715036	0.0438395	-0.199804	-0.141769	0.0857532	-0.0233078	-0.0201903	0.100801	-0.0231982	0.133262	0.118533	-0.0230007	0.0108047	0.0293673	-0.0269984	-0.0401663	-0.00533849	-0.117529	0.220303	0.0892975	-0.074013	0.032203	0.0183708	-0.00348236	0.0133396	0.153868	-0.106454
	0.138364	0.0961997	0.0171642	-0.00967668	0.0489273	-0.196848	-0.13147	0.0947788	-0.0240416	-0.0289417	0.0837584	-0.0266777	0.133009	0.110028	-0.0196571	0.00935975	0.0331088	-0.0274599	-0.0423895	0.000546196	-0.121728	0.206186	0.0969278	-0.0704125	0.0433299	0.0251368	0.0120289	0.00806268	0.157066	-0.11055
	0.14592	0.0977049	0.0127539	-0.00952515	0.0450398	-0.194773	-0.143373	0.09758	-0.0246062	-0.0384696	0.0862215	-0.0313627	0.12778	0.0973078	-0.0216298	0.013916	0.0304495	-0.030288	-0.0482765	0.00271142	-0.121559	0.195115	0.096342	-0.0728322	0.0334841	0.0250779	0.0134487	0.018359	0.15347	-0.111462
	0.143297	0.109743	0.0215745	-0.00327599	0.036901	-0.190862	-0.139355	0.102508	-0.0279351	-0.035128	0.0982052	-0.0220443	0.117807	0.096898	-0.019357	0.0186922	0.0185309	-0.0386231	-0.0541473	-0.00380007	-0.12332	0.205301	0.0894928	-0.0679546	0.0393916	0.0278927	0.0150521	0.0271253	0.1648	-0.103902
	0.142173	0.0942223	0.0408641	-0.000329062	0.052129	-0.198685	-0.12817	0.103551	-0.0216711	-0.0443638	0.097339	-0.0258736	0.114478	0.10985	-0.0214797	0.0220419	0.0316597	-0.0247996	-0.0530108	0.00528559	-0.127722	0.186543	0.0912683	-0.050034	0.0328524	0.0362363	0.0175412	0.0137089	0.164186	-0.09612
	0.141658	0.10138	0.039683	0.00607162	0.0390931	-0.196756	-0.120607	0.0875892	-0.0321861	-0.0403468	0.103148	-0.0338808	0.119852	0.0989803	-0.0234888	0.00981679	0.0345195	-0.035074	-0.0592663	0.0157368	-0.117682	0.178677	0.0895321	-0.0494634	0.0261428	0.0367549	0.015296	0.000200917	0.152006	-0.093252
	0.139019	0.0869082	0.0498584	0.0077554	0.0395514	-0.197638	-0.11474	0.0894642	-0.0259599	-0.0470607	0.102899	-0.029509	0.115636	0.0953331	-0.0127063	0.0147577	0.0279921	-0.0372743	-0.0472368	0.00274306	-0.126165	0.183435	0.0880094	-0.0601645	0.0358358	0.0400497	0.0150982	-0.00234525	0.156615	-0.0906454
	0.146763	0.0814129	0.0530877	0.00524607	0.0435335	-0.196003	-0.122191	0.0935034	-0.0195456	-0.0514734	0.0984544	-0.0313098	0.112344	0.0998166	-0.0221746	0.0156178	0.0248208	-0.0221937	-0.0402779	-0.00814756	-0.127181	0.173309	0.0825648	-0.0433455	0.0386072	0.0414864	0.0218006	0.00403948	0.160156	-0.0985028
	0.140893	0.0912133	0.054095	0.0131281	0.0325952	-0.184289	-0.122605	0.0902376	-0.00886285	-0.0411677	0.107941	-0.0350347	0.107782	0.0864725	-0.014134	0.014136	0.020236	-0.0377172	-0.0359914	0.00119004	-0.133311	0.183298	0.0902148	-0.0387623	0.038493	0.035956	0.0221369	0.00852353	0.151175	-0.107552
	0.143562	0.105265	0.0529315	0.0214307	0.0184921	-0.160604	-0.114231	0.0694257	-0.01238	-0.0525433	0.10919	-0.0329356	0.108976	0.0797824	-0.00530524	0.0155085	0.0309074	-0.0404334	-0.0354629	0.00379464	-0.133971	0.179051	0.0786217	-0.0395892	0.044783	0.0258551	0.0320293	0.00682609	0.146748	-0.101147
	0.143578	0.0976343	0.04793	0.0170521	0.015518	-0.12403	-0.107478	0.074508	-0.00833623	-0.0601805	0.118478	-0.0291429	0.106661	0.0970401	-0.00429124	0.0137698	0.0369029	-0.0309717	-0.0370956	-0.00761325	-0.129756	0.162417	0.0729243	-0.0236948	0.0353569	0.0372937	0.0343349	0.00811706	0.156109	-0.109134
	0.14083	0.0981595	0.0496672	0.0223072	0.0176717	-0.135982	-0.108214	0.090353	-0.00342738	-0.0559736	0.114649	-0.0339676	0.115329	0.0905281	0.00927101	0.0188384	0.0222539	-0.0432801	-0.0431898	0.00134705	-0.118613	0.153863	0.0757927	-0.0256019	0.0326611	0.0459578	0.0361526	0.00573692	0.167402	-0.100366
	0.153055	0.103462	0.0511431	0.0312838	0.0241519	-0.135266	-0.111137	0.0964979	-0.015108	-0.0621156	0.0991037	-0.0335485	0.121047	0.0866146	0.0172533	0.0160394	0.0393418	-0.0477337	-0.0428374	0.0112482	-0.120932	0.160392	0.0802807	-0.0217861	0.0368871	0.0411273	0.0270215	0.00704793	0.17772	-0.0927682
	0.145514	0.108606	0.0452744	0.0317214	0.0205497	-0.123754	-0.101896	0.0975605	-0.0142604	-0.0630252	0.115897	-0.041153	0.121698	0.0918101	0.0127646	0.01108	0.0464566	-0.0394172	-0.0321528	0.00516023	-0.130399	0.158091	0.0805153	-0.0255637	0.0301567	0.030966	0.0363657	0.0191347	0.180846	-0.0898453
	0.138848	0.116236	0.0424612	0.03642	0.0124494	-0.120578	-0.105404	0.0830675	-0.0082414	-0.0549185	0.121557	-0.0374294	0.1156	0.0905281	0.0264391	0.00619311	0.0336947	-0.039195	-0.0398784	0.00738752	-0.135428	0.147591	0.0814916	-0.0160817	0.0392388	0.0240793	0.0371295	0.0278251	0.175479	-0.0813553
	0.141361	0.109552	0.0507081	0.0381887	0.016872	-0.118503	-0.0913701	0.0870871	-0.0122866	-0.0548298	0.10711	-0.0462583	0.120106	0.091828	0.0369389	0.0106585	0.0254807	-0.0342054	-0.046341	0.0117667	-0.133887	0.15406	0.0799886	-0.0170657	0.0449921	0.0422048	0.0280754	0.037496	0.179508	-0.098448
	0.139816	0.109377	0.046889	0.0357969	0.0138595	-0.118227	-0.0853912	0.0881303	-0.0126251	-0.052939	0.109656	-0.0569584	0.137315	0.0934826	0.0286929	0.0219866	0.0316412	-0.0150597	-0.0427903	0.00776482	-0.133903	0.1401	0.0707568	-0.0224941	0.0342299	0.057895	0.033037	0.0367575	0.163914	-0.0928794
	0.141283	0.107469	0.0360888	0.0387439	0.0119157	-0.125957	-0.0849757	0.0922654	-0.0260168	-0.0482182	0.0961242	-0.0543536	0.126494	0.102628	0.0306845	0.018272	0.0325954	-0.0103841	-0.0480209	0.00650878	-0.141439	0.141082	0.0666593	-0.0194259	0.0312851	0.0517267	0.0351448	0.0499692	0.1781	-0.0750979
	0.141549	0.113611	0.0316785	0.0452961	0.00879091	-0.129006	-0.0827696	0.0818505	-0.0187185	-0.0598144	0.103681	-0.0466773	0.118605	0.0977342	0.0269271	0.017375	0.0343545	-0.016926	-0.0416054	0.00718427	-0.144098	0.129855	0.0603747	-0.0162007	0.0161443	0.0492711	0.0364427	0.0506519	0.198411	-0.0791198
	0.139442	0.110689	0.0324259	0.0516119	0.00871405	-0.127077	-0.0820338	0.0803037	-0.00711376	-0.0509595	0.118095	-0.0500171	0.130167	0.0960797	0.0354179	0.0161671	0.0466941	-0.00875717	-0.044325	0.00188014	-0.146706	0.12903	0.0706993	-0.00146569	0.0208848	0.0426647	0.0371141	0.0430305	0.184297	-0.0751167
	0.1366	0.109167	0.0293865	0.0508372	0.00736153	-0.13029	-0.0704898	0.110643	-0.019903	-0.0505638	0.119593	-0.0468183	0.127833	0.0871831	0.0409964	0.00763946	0.0478317	-0.00594774	-0.055043	0.00481457	-0.138172	0.137818	0.0583449	-0.00587336	0.0367715	0.0452797	0.0404428	0.0483647	0.187894	-0.0654165
	0.133555	0.11795	0.0194724	0.0600163	0.00728467	-0.138515	-0.0651341	0.109561	-0.0180985	-0.0614118	0.120758	-0.052885	0.113864	0.0836256	0.0400203	0.00692551	0.0493534	-0.00786991	-0.0570269	0.00602315	-0.147502	0.142676	0.0549891	-0.00351162	0.0336368	0.0332218	0.0393131	0.0474602	0.191309	-0.0635363
	0.135866	0.127226	0.00570418	0.0629293	0.0234276	-0.130804	-0.0701504	0.113735	-0.0102356	-0.0621452	0.121774	-0.0476224	0.112614	0.0948874	0.0446415	0.00203859	0.044733	-0.020068	-0.0513794	0.00575661	-0.149517	0.149479	0.055593	0.000146951	0.0152264	0.0401286	0.0376031	0.0413517	0.19467	-0.0698846
	0.121486	0.120226	0.0106707	0.060791	0.0136127	-0.130529	-0.0715461	0.112595	-0.0187754	-0.0657949	0.132891	-0.0388112	0.106299	0.0897816	0.0413912	-0.0155844	0.0369769	-0.00892344	-0.0507553	0.00945903	-0.153462	0.144111	0.0645312	-0.00526309	0.0207899	0.0369748	0.0399845	0.0422935	0.191255	-0.0718963
	0.118863	0.124916	0.00936844	0.052184	0.0145084	-0.135982	-0.0632279	0.102315	-0.0140532	-0.0666158	0.128182	-0.0411014	0.101702	0.0884651	0.0455244	0.00445437	0.0386265	-0.000201322	-0.0463249	0.0202401	-0.164893	0.134417	0.0581299	-0.000226839	0.0354725	0.0192487	0.0306557	0.0482531	0.189339	-0.0658267
	0.11738	0.143184	0.00511434	0.0603364	0.00934374	-0.132144	-0.0664346	0.106875	-0.00297516	-0.0660451	0.134723	-0.0419923	0.105883	0.0962039	0.0484353	0.0193692	0.0188608	0.0014442	-0.0493161	0.0160655	-0.168263	0.122246	0.0647461	-0.00109342	0.0258358	0.0267748	0.0334953	0.0496929	0.187894	-0.0540397
	0.12503	0.136255	0.0116591	0.0660291	0.0124494	-0.117328	-0.0698491	0.110837	-0.00656817	-0.0625852	0.135122	-0.0329885	0.100617	0.0957595	0.0493371	0.0143375	0.0339876	0.00194301	-0.0557465	0.0118129	-0.161201	0.114853	0.0641997	-0.00972874	0.0162392	0.0179512	0.0352822	0.0469621	0.186864	-0.0669054
	0.132009	0.128835	0.006764	0.0673419	0.0219406	-0.123167	-0.0759977	0.111184	-0.00433038	-0.0607092	0.125002	-0.0404533	0.108868	0.0962577	0.0463884	0.0172643	0.0280476	0.00722789	-0.0496846	0.00691772	-0.169329	0.119847	0.0561016	-0.0146658	0.024402	-0.00109243	0.0316172	0.0481987	0.18493	-0.0591043
	0.139893	0.132528	0.00888229	0.0689251	0.0179762	-0.119659	-0.0751112	0.11704	0.00334434	-0.0671002	0.122988	-0.0342821	0.110678	0.0956878	0.0518911	0.0284277	0.023831	0.0197585	-0.0444689	0.00850239	-0.175984	0.112454	0.0664051	0.00374602	0.0103124	0.0103446	0.0362437	0.0511685	0.186738	-0.0661429
	0.134648	0.13552	0.00165882	0.0711483	0.00366466	-0.110094	-0.066793	0.0994355	-0.00963455	-0.0661178	0.134007	-0.0225162	0.0974325	0.0941408	0.0509149	0.0290877	0.0273692	0.0312169	-0.0428697	0.00633716	-0.175375	0.106791	0.0674586	0.0217841	0.0148824	0.00635318	0.0299689	0.0432152	0.184153	-0.0716725
	0.14389	0.134435	-0.00697056	0.0684535	-0.00679922	-0.117585	-0.0784306	0.102836	-0.00848648	-0.0613095	0.119809	-0.0291945	0.0808554	0.0973078	0.0530566	0.0152885	0.0276437	0.0366136	-0.0372544	-0.00185515	-0.179032	0.10101	0.0538175	0.0205452	0.0178836	-0.00913723	0.0263347	0.0521475	0.177991	-0.0661241
	0.147154	0.127627	-0.00575453	0.0789637	0.0122779	-0.12906	-0.0855799	0.102276	-0.00273154	-0.0636551	0.108841	-0.0318875	0.0849088	0.109798	0.0675017	0.0167349	0.0383705	0.0300702	-0.0440049	0.0065246	-0.188854	0.101207	0.0499729	0.0100013	0.0230259	-0.0158257	0.0272974	0.0674817	0.188489	-0.0677069
	0.148184	0.121994	-0.00629319	0.0810851	0.00221607	-0.126122	-0.0825619	0.090275	-0.00692557	-0.0678188	0.120142	-0.037744	0.0854702	0.11106	0.0623734	0.013696	0.0390489	0.0213854	-0.0465805	0.00663535	-0.182826	0.10038	0.0678884	0.00268415	0.0273661	-0.0180614	0.0194796	0.0740511	0.186412	-0.0623073
	0.152868	0.117688	-0.00457486	0.0863062	-0.0141368	-0.124672	-0.0782053	0.0947398	-0.0057775	-0.0606944	0.115016	-0.0358565	0.0773635	0.104014	0.0702815	0.0130927	0.0368489	0.0265413	-0.0464527	-0.00521313	-0.180895	0.0933803	0.0754612	-0.00302035	0.0156268	-0.0372847	0.0291897	0.0729075	0.187297	-0.0633312
	0.150058	0.121766	-0.00473107	0.0875524	-0.000109076	-0.12838	-0.0802036	0.103184	-0.00459296	-0.0648285	0.121607	-0.0319051	0.0648777	0.113943	0.0672948	0.00236788	0.0378941	0.0332867	-0.0599697	-0.00331445	-0.187313	0.102622	0.0918147	0.00313727	0.017501	-0.0542924	0.027404	0.0815436	0.189826	-0.05579
	0.154085	0.123463	0.00230118	0.0779357	-0.00415036	-0.13701	-0.0886359	0.101309	-0.00946533	-0.067613	0.113101	-0.0431815	0.0608777	0.119423	0.0786397	0.00238633	0.0552024	0.0218656	-0.0472045	0.00806301	-0.190107	0.0979432	0.0823302	0.0133654	0.0261235	-0.0390606	0.0269303	0.0815064	0.18829	-0.0504467
	0.14809	0.116272	0.00252742	0.0740286	-0.0145743	-0.122267	-0.0927658	0.103879	-0.00192191	-0.0705305	0.108957	-0.0410133	0.0666321	0.116238	0.082754	0.011811	0.0598043	0.0157106	-0.0502442	0.0153754	-0.192207	0.104117	0.0713032	-0.00833122	0.0204073	-0.0405577	0.0228083	0.0675561	0.18596	-0.0674455
	0.141612	0.10411	0.00634654	0.0833253	-5.29059e-05	-0.12794	-0.0811282	0.109696	-0.00378479	-0.0768044	0.110788	-0.0309084	0.0684062	0.129618	0.0747527	0.00368649	0.0400386	0.0198875	-0.0514278	0.0126612	-0.190395	0.10097	0.0758517	-0.00782012	0.017845	-0.0538326	0.0244424	0.0737004	0.18408	-0.0638901
	0.145639	0.10397	0.00415956	0.0700706	-0.00761812	-0.124342	-0.102989	0.0937731	-0.00410426	-0.0735355	0.112569	-0.0361534	0.0672651	0.131451	0.0744511	0.00602846	0.0438527	0.014842	-0.0504997	0.00923995	-0.189701	0.118431	0.0647461	0.00170009	0.0300233	-0.0673474	0.0319074	0.0683863	0.179473	-0.0562738
	0.143281	0.111756	-0.00209162	0.0656411	-0.0119255	-0.11169	-0.108045	0.0840926	0.000861474	-0.0656778	0.115815	-0.0368694	0.0477407	0.124049	0.0704315	0.012525	0.0612535	0.011571	-0.0583854	0.0214645	-0.192241	0.116956	0.0648642	0.00994331	0.0154741	-0.0698835	0.0400153	0.0677952	0.19008	-0.0686369
	0.145281	0.0960423	0.00907217	0.0658436	-0.0121546	-0.101097	-0.101574	0.0942183	-0.00643688	-0.0717027	0.10696	-0.0400695	0.0458038	0.130009	0.0818521	0.0123603	0.0429909	0.0181144	-0.0538433	0.0167568	-0.198828	0.100499	0.0782327	0.00628321	0.0188578	-0.0754526	0.0293117	0.0777422	0.201193	-0.083198
	0.148809	0.0914047	0.00639906	0.0569505	-0.00817095	-0.103832	-0.0923518	0.081212	-0.0123041	-0.0632003	0.102583	-0.048356	0.0491161	0.127412	0.0792982	0.0202109	0.0488955	0.00913142	-0.0573941	0.0177292	-0.209106	0.0981582	0.0803397	0.00649986	0.02423	-0.0675874	0.0214489	0.0780371	0.190098	-0.0836269
	0.155709	0.100574	0.00619032	0.0672243	-0.00681843	-0.10644	-0.105894	0.0722659	-0.013903	-0.054126	0.112485	-0.0454189	0.0472873	0.13782	0.0724421	0.0158193	0.052947	0.0140293	-0.0608171	0.0193455	-0.213341	0.105847	0.0807893	0.0153915	0.00738688	-0.0838364	0.0312975	0.0732023	0.18802	-0.0700334
	0.145546	0.100084	0.01916	0.0864068	-0.0033492	-0.0864262	-0.105932	0.0867784	0.000523033	-0.0624965	0.107543	-0.0444399	0.0357068	0.14636	0.0866614	0.0246223	0.0459432	0.0163399	-0.0620813	0.0124251	-0.216507	0.105494	0.0713229	0.0242435	0.00945241	-0.0853739	0.0399075	0.0846436	0.195808	-0.0691034
	0.155928	0.0835478	0.0306375	0.0806135	-0.00984866	-0.089327	-0.0906913	0.0875323	-0.0102925	-0.0653845	0.107842	-0.0444752	0.0265502	0.137873	0.0944193	0.0333146	0.0442196	0.0294611	-0.0576981	0.0192202	-0.220605	0.0940879	0.0745833	0.0208793	0.029832	-0.105037	0.0336327	0.0908065	0.188201	-0.0792686
	0.16311	0.0748331	0.034388	0.0726636	-5.29059e-05	-0.100839	-0.0975568	0.0864502	0.00208394	-0.0622327	0.105895	-0.0374823	0.0389462	0.140631	0.0935933	0.0286293	0.0375087	0.0334158	-0.0656966	0.00895758	-0.215914	0.0928099	0.0806137	0.0335485	0.0213815	-0.10767	0.0360448	0.0792364	0.183593	-0.0653977
	0.152447	0.0796634	0.0349091	0.0670049	0.00980049	-0.0973516	-0.116456	0.0793775	0.0201584	-0.0712638	0.116247	-0.0522898	0.0177375	0.143175	0.0925968	0.0455568	0.0473368	0.0213668	-0.0647041	0.00622641	-0.212612	0.101737	0.078876	0.0272536	0.0262762	-0.095354	0.0426713	0.0756569	0.178714	-0.0534996
	0.157989	0.087101	0.0323384	0.0623572	0.00191009	-0.0975168	-0.117909	0.0626618	0.0230366	-0.0718494	0.106577	-0.0530423	0.0243607	0.142374	0.102346	0.0423178	0.0372158	0.0260797	-0.0611372	0.0182161	-0.230579	0.0992013	0.0660342	0.0235752	0.0235805	-0.0971314	0.0365339	0.0807864	0.174648	-0.0567402
	0.173398	0.0800489	0.0359676	0.061768	-0.000681123	-0.10341	-0.103328	0.0612125	0.0184472	-0.068302	0.126168	-0.048356	0.0111507	0.154402	0.107944	0.0482848	0.0353088	0.0283889	-0.0682238	0.0229238	-0.228277	0.0970968	0.0712064	0.0163161	0.0051701	-0.095275	0.0341679	0.0911013	0.178497	-0.067278
	0.176115	0.0735383	0.0381384	0.0661297	-0.00298705	-0.0922834	-0.107799	0.0694062	0.0275691	-0.0649604	0.115832	-0.0621329	-0.00225856	0.165611	0.107287	0.0540305	0.0337132	0.0339891	-0.0716307	0.0230334	-0.224516	0.0934001	0.0782706	0.0191874	0.00962442	-0.0833967	0.0323194	0.0780743	0.169083	-0.0603144
	0.175085	0.0777213	0.0257586	0.0702392	0.00526551	-0.0915856	-0.0997263	0.070875	0.0375385	-0.0610161	0.1141	-0.0587063	0.00812753	0.1541	0.104995	0.0560432	0.0420381	0.0274658	-0.0722064	0.0135083	-0.225584	0.0939308	0.0685332	0.01254	-0.000661743	-0.0930796	0.0341679	0.0784793	0.173347	-0.0531834
	0.16311	0.0748331	0.0274258	0.0661466	0.00671262	-0.110644	-0.102989	0.0529228	0.0341147	-0.0608411	0.127267	-0.0666782	0.0114216	0.148282	0.107756	0.061424	0.0431559	0.0246005	-0.0552502	0.0083612	-0.221485	0.0888586	0.0652153	0.0228856	0.00922258	-0.0850735	0.0247314	0.0740511	0.179455	-0.0674831
	0.166186	0.080399	0.0403604	0.064344	0.00435053	-0.107431	-0.114476	0.0436469	0.0322533	-0.0635232	0.136887	-0.0765743	0.00307905	0.159171	0.107023	0.0531703	0.0451724	0.0278528	-0.0624647	0.0159401	-0.221401	0.0912376	0.0778422	0.0234165	0.0163533	-0.0775288	0.0241665	0.0649356	0.180069	-0.0638901
	0.156318	0.0796634	0.0447357	0.0703228	0.0119926	-0.109524	-0.117513	0.0638593	0.037219	-0.0567649	0.140149	-0.0764861	-0.000412926	0.149741	0.107268	0.060747	0.0459432	0.0248226	-0.0664162	0.0159243	-0.226498	0.0754093	0.0884968	0.0228078	0.0184382	-0.0663689	0.0320447	0.0640124	0.174919	-0.0617297
	0.156365	0.077633	0.043381	0.0728151	0.000748256	-0.115454	-0.108006	0.0604001	0.0319513	-0.0645056	0.137835	-0.0769417	-0.00461228	0.154172	0.108751	0.0616256	0.0511864	0.016876	-0.0683839	0.0112323	-0.231375	0.0715159	0.091073	0.0360857	0.0226241	-0.0722786	0.0386559	0.069308	0.170456	-0.075638
	0.16336	0.0714917	0.0474613	0.0763694	0.00232988	-0.124158	-0.0928038	0.0511063	0.0273619	-0.0697539	0.13156	-0.0729199	-0.0103302	0.157285	0.117373	0.0471124	0.042587	0.0274658	-0.0742225	0.00401372	-0.231443	0.0711026	0.0829356	0.0297313	0.0173676	-0.0789656	0.043145	0.0698075	0.177539	-0.0767182
	0.156381	0.0723318	0.0501533	0.0822646	0.0118019	-0.11909	-0.0763181	0.0552609	0.0329491	-0.0516781	0.133524	-0.0847563	-0.00323682	0.139795	0.136139	0.0455937	0.0414323	0.035745	-0.0654559	0.00845492	-0.237472	0.0663841	0.082701	0.0298106	0.0183996	-0.0678459	0.0422746	0.0586238	0.182761	-0.0783573
	0.170635	0.0741518	0.0612309	0.0897247	0.00412141	-0.128271	-0.0562688	0.0442075	0.0433314	-0.0467378	0.146523	-0.0873788	-0.011199	0.147944	0.144028	0.0495282	0.0295692	0.0445417	-0.0723825	-0.00210587	-0.232967	0.0677597	0.0883999	0.0242236	0.0222415	-0.05585	0.0453274	0.0503384	0.178171	-0.070276
	0.172931	0.0657696	0.0736619	0.0923189	-0.00691304	-0.135395	-0.0300503	0.0348927	0.0457763	-0.0559588	0.147023	-0.0822735	-0.0190335	0.155096	0.156256	0.0549999	0.0349604	0.0558152	-0.068864	-0.00265478	-0.241145	0.0687433	0.0789547	0.0349644	0.0264097	-0.0601015	0.0422131	0.0666516	0.187388	-0.0733303
	0.160518	0.0724186	0.076024	0.0854467	-0.00510229	-0.133558	-0.0228454	0.0439557	0.0485028	-0.0492301	0.141747	-0.0774665	-0.0163921	0.153602	0.158717	0.0485957	0.03881	0.0489221	-0.06408	-0.000269262	-0.247632	0.0623733	0.0907219	0.0322883	0.0217834	-0.0508181	0.0443967	0.0728517	0.183972	-0.0752481
	0.165124	0.0763383	0.0733145	0.0905672	0.00616127	-0.125242	-0.0219589	0.0358788	0.0460958	-0.0487901	0.138068	-0.0606644	-0.00553439	0.152303	0.163	0.0343394	0.034575	0.0665154	-0.0768291	0.00889429	-0.242009	0.0683499	0.0873661	0.0321312	0.0285894	-0.0375247	0.0441977	0.0830936	0.175081	-0.0758243
	0.168449	0.0653665	0.0688355	0.0882094	0.000499925	-0.124928	-0.0222982	0.0346229	0.0445728	-0.0476474	0.150867	-0.0622211	-0.0054979	0.153424	0.171641	0.039902	0.0420737	0.0672177	-0.0826366	0.0088164	-0.242568	0.0671116	0.0831506	0.0230443	0.0236383	-0.0494216	0.0398625	0.077612	0.168306	-0.0818579
	0.167919	0.0794178	0.0692866	0.0803614	-0.00449329	-0.140297	-0.0148856	0.0312222	0.0399076	-0.0495382	0.149653	-0.0748603	-0.00538983	0.140275	0.176167	0.036663	0.0495738	0.0784354	-0.073854	0.00952232	-0.247072	0.0471931	0.0871512	0.00632288	0.0126449	-0.0537536	0.0398317	0.0720402	0.169481	-0.0758431
	0.169199	0.0880632	0.0748779	0.0738941	0.00743692	-0.14608	-0.0109621	0.0293667	0.0361278	-0.0587444	0.150518	-0.0757173	-0.00303752	0.133977	0.192002	0.0323807	0.0422201	0.0730014	-0.0763812	0.0212284	-0.251238	0.0480974	0.0950736	0.0148209	0.0137733	-0.0433338	0.0421219	0.0774102	0.179021	-0.079865
	0.17101	0.069164	0.0731758	0.0795698	-0.00237805	-0.134035	-0.0123577	0.0221592	0.0274568	-0.0495087	0.150068	-0.0663813	-0.00524527	0.137447	0.194125	0.025518	0.0411578	0.084553	-0.0825882	0.0272701	-0.250426	0.04326	0.107955	0.0258363	0.0223765	-0.0482232	0.0392977	0.0791076	0.181298	-0.0870712
	0.167996	0.0624798	0.0748779	0.0920655	-0.00174835	-0.140095	-0.0156215	0.0128443	0.0244662	-0.0509743	0.152898	-0.0773784	0.0137557	0.126699	0.217492	0.0235422	0.0506546	0.105991	-0.0746703	0.0245085	-0.246684	0.0416084	0.0918737	0.0341573	0.0341143	-0.0472261	0.044611	0.0774646	0.180864	-0.0880387
	0.171853	0.0598902	0.0893235	0.0832574	0.00787593	-0.145933	-0.0246375	0.0165358	0.0283408	-0.0442456	0.151101	-0.0767316	0.0203789	0.129688	0.238455	0.0237792	0.048675	0.107635	-0.0729905	0.0221546	-0.246615	0.0470162	0.0786808	0.043679	0.0439408	-0.0513972	0.0468088	0.0686439	0.180051	-0.0921906
	0.166388	0.0538004	0.0957821	0.0771271	0.00850415	-0.145107	-0.0192993	0.0210186	0.0409419	-0.0369597	0.15879	-0.070315	0.0119999	0.126183	0.253408	0.0250609	0.0515533	0.117782	-0.0763651	0.0156115	-0.262703	0.0422977	0.0875795	0.0327415	0.0355096	-0.0544318	0.0349305	0.0766344	0.187189	-0.0966601
	0.151181	0.0649119	0.0838884	0.0829204	0.00736153	-0.144373	-0.0135836	0.0174246	0.0466793	-0.0233272	0.163034	-0.0632869	0.00988334	0.127412	0.263495	0.00511296	0.0556604	0.134784	-0.072127	0.0137274	-0.265411	0.045148	0.0737629	0.0372071	0.0333121	-0.0713605	0.0357855	0.0779626	0.180124	-0.102003
	0.154071	0.0568799	0.0772211	0.0933456	0.000862074	-0.138571	-0.000851807	0.0176179	0.0388922	-0.0230191	0.161419	-0.0627621	0.00959421	0.127465	0.265749	0.00645002	0.0497388	0.123696	-0.0695191	0.0230017	-0.259383	0.0458175	0.0719874	0.0380523	0.0289527	-0.0697627	0.0399075	0.0684779	0.171179	-0.0922094
	0.15688	0.0446826	0.0825175	0.102239	0.00236832	-0.140536	0.00522078	0.00641013	0.0333255	-0.0228724	0.167878	-0.0661372	0.0121093	0.117412	0.267797	0.0146115	0.0456317	0.123085	-0.0756777	0.0181844	-0.260891	0.0411768	0.0762801	0.0385833	0.0272504	-0.0536731	0.0423054	0.0634957	0.171576	-0.0843706
	0.157614	0.0477282	0.080243	0.0953338	-0.000985623	-0.134623	-0.00783141	0.0144285	0.0312934	-0.017258	0.161703	-0.0527969	0.0185333	0.123728	0.271591	0.0138975	0.042496	0.142214	-0.0670713	0.0195658	-0.247969	0.0509294	0.0777045	0.0325645	0.0303673	-0.0531142	0.0428241	0.0711356	0.166933	-0.0959713
	0.153149	0.0536945	0.0713012	0.097574	-0.00403506	-0.128161	0.00606928	0.0189323	0.037858	-0.0242357	0.158823	-0.051346	0.0139185	0.137607	0.287688	-0.00626905	0.0402036	0.142823	-0.0691035	0.0124251	-0.245397	0.0541152	0.0914242	0.0387603	0.027289	-0.0573472	0.0361064	0.0631265	0.158547	-0.109861
	0.146232	0.0422681	0.077986	0.10389	-0.00521759	-0.133723	0.0133122	0.00641013	0.0505349	-0.0233272	0.167146	-0.0725524	0.0161262	0.13524	0.303411	0.000410556	0.0437062	0.14626	-0.0806689	0.0140889	-0.257656	0.06607	0.0995434	0.0491867	0.0183611	-0.0654105	0.0332514	0.0642342	0.15244	-0.109805
	0.14717	0.046941	0.0798081	0.100218	-0.00127239	-0.142592	0.00884298	0.00967594	0.0284152	-0.016569	0.162785	-0.065927	0.012616	0.128906	0.298528	0.00483902	0.0468235	0.160898	-0.0700638	0.00672907	-0.246903	0.0571027	0.0921462	0.0458623	0.0186858	-0.0600009	0.0330678	0.065156	0.158476	-0.100904
	0.150042	0.0443854	0.0778123	0.0869463	-0.00584581	-0.131318	0.00180779	0.00722096	0.0280578	-0.0144291	0.163983	-0.0629547	0.0226231	0.122608	0.297626	-0.0077154	0.0392878	0.158735	-0.0635689	0.0173215	-0.243533	0.0611731	0.0950736	0.0345708	0.0163726	-0.0556704	0.0357097	0.0590861	0.161114	-0.111722
	0.150026	0.033886	0.0974668	0.0875863	0.00436974	-0.14206	0.00190141	0.00843796	0.0327989	-0.0114968	0.16876	-0.081365	0.0359412	0.130739	0.308915	-0.0175971	0.0584846	0.180137	-0.0702709	0.0136179	-0.259908	0.0598554	0.098997	0.0446036	0.013582	-0.0672483	0.0295876	0.0551187	0.150344	-0.115838
	0.148371	0.0385059	0.0903995	0.100605	0.0102011	-0.134458	0.0017127	-0.00723312	0.0263656	-0.00642474	0.160072	-0.0741959	0.0241249	0.112502	0.334536	-0.00367016	0.050949	0.191909	-0.067472	0.0114685	-0.247648	0.0493556	0.0900982	0.0459797	0.0200633	-0.0670285	0.0313425	0.0596758	0.14561	-0.109861
	0.142844	0.0353382	0.0879176	0.096209	0.000652175	-0.125994	-0.00154962	-0.00300061	0.0297704	-0.00777321	0.152033	-0.0736724	0.0272014	0.109174	0.323266	-0.00696454	0.0417622	0.193147	-0.0843798	0.018922	-0.245498	0.0696477	0.0823302	0.0511731	0.0261235	-0.0660902	0.032503	0.0581816	0.15273	-0.120809
	0.140081	0.0345157	0.0916506	0.101464	0.00467424	-0.130106	-0.00558729	-0.00323292	0.0188236	0.0029577	0.142396	-0.0847563	0.03985	0.116986	0.324712	-0.0127116	0.0397272	0.192094	-0.0736629	0.0108563	-0.247665	0.074996	0.0799098	0.0486558	0.0312658	-0.0628559	0.0380602	0.0510397	0.149548	-0.123639
	0.13315	0.0326441	0.0915455	0.0975897	0.0135742	-0.131649	0.00160005	-0.0119872	0.015852	0.00415949	0.14599	-0.0894237	0.0382037	0.108196	0.338913	-0.0103867	0.0318801	0.198322	-0.0728788	0.00803137	-0.232171	0.0805014	0.0782706	0.0651392	0.0353569	-0.0660701	0.0490078	0.0425511	0.151247	-0.123323
	0.140659	0.0204645	0.0903484	0.103956	0.00779907	-0.123037	0.00218376	-0.0121611	0.0190308	0.00364671	0.149503	-0.0857354	0.0382753	0.113641	0.348662	-0.00813553	0.0424775	0.213901	-0.084252	0.00961604	-0.213019	0.0862431	0.0780178	0.0701953	0.0273275	-0.0720387	0.0476176	0.0481243	0.150036	-0.124608
	0.136287	0.0408865	0.0843059	0.0993923	0.0148706	-0.119311	-0.00462468	-0.00491454	0.0152116	0.0129257	0.149037	-0.0884975	0.0465098	0.108979	0.337561	-0.0138457	0.0341355	0.211314	-0.0718863	0.00633716	-0.201029	0.086754	0.100206	0.0787711	0.0241351	-0.0755114	0.0554354	0.0327157	0.140026	-0.135797
	0.135163	0.0541329	0.0812328	0.0946597	0.00467424	-0.109396	-0.00803914	-0.01046	0.0195953	0.0164003	0.147689	-0.0965399	0.0424381	0.102628	0.341599	-0.0059582	0.0318616	0.206805	-0.0586745	0.01252	-0.199641	0.0891529	0.0978254	0.0724761	0.0278243	-0.08695	0.0651762	0.0424781	0.140134	-0.138889
	0.129542	0.0509475	0.0838884	0.0932111	-0.0116402	-0.114482	-0.00075818	-0.0156397	0.0131431	0.00788314	0.142479	-0.0814165	0.0439946	0.100333	0.337749	-0.0105698	0.0357112	0.203866	-0.0666234	0.00958561	-0.206499	0.0831961	0.0940988	0.0535929	0.0196807	-0.0816998	0.0631146	0.0430305	0.141508	-0.129058
	0.12631	0.0424785	0.0913543	0.0916619	-0.0112396	-0.122395	-0.00358747	-0.0144602	0.0208543	0.00851303	0.133275	-0.0895294	0.050274	0.0936427	0.333841	-0.00189594	0.0322285	0.214824	-0.0691519	0.00674489	-0.200623	0.0661874	0.0795587	0.0503661	0.0223186	-0.0764698	0.0610542	0.035133	0.132653	-0.134643
	0.123501	0.0475884	0.103439	0.0875184	0.00574147	-0.121422	0.00425964	-0.020683	0.0136318	0.00920204	0.131777	-0.0943364	0.046528	0.0957237	0.343008	-0.00394552	0.0332368	0.217578	-0.0696791	0.00495575	-0.207821	0.0585576	0.0985671	0.0598878	0.0186858	-0.0681061	0.0625036	0.0427171	0.136611	-0.130194
	0.122908	0.0582452	0.088125	0.0804959	0.0084672	-0.108955	0.00448493	-0.0236581	0.0156828	0.0107711	0.135139	-0.0860147	0.0450613	0.0865249	0.337449	-0.0100389	0.0249303	0.210296	-0.0681593	0.0197533	-0.224821	0.0639258	0.0938052	0.0567983	-0.000853024	-0.0561488	0.0632212	0.0359631	0.130954	-0.134532
	0.125811	0.0640365	0.080573	0.0791988	0.00465503	-0.0936604	0.0100309	-0.021939	0.0179396	0.0126915	0.145325	-0.0831305	0.0463834	0.0741246	0.33897	-0.0200867	0.0194666	0.221237	-0.0800449	0.018294	-0.220792	0.0814652	0.0793831	0.0627591	0.00769382	-0.0618573	0.0629311	0.0356497	0.134262	-0.140843
	0.128715	0.0599947	0.0843746	0.0872153	-0.00197747	-0.0675518	0.0113139	-0.0202574	-0.000718401	0.0198306	0.147255	-0.0958579	0.0514684	0.0761173	0.348775	-0.0252107	0.0234997	0.208652	-0.0737262	0.0158147	-0.221062	0.0677414	0.0929076	0.055088	0.0170236	-0.0568471	0.0715423	0.0287483	0.144507	-0.125725
	0.122673	0.0626195	0.0776211	0.0840999	0.00636969	-0.0425995	0.0132756	-0.0157356	0.00432173	0.019875	0.14664	-0.100421	0.048048	0.0675588	0.343872	-0.0255031	0.0257736	0.219076	-0.0734222	0.00909877	-0.214221	0.0659113	0.0967326	0.0543984	0.0180749	-0.0575856	0.0828711	0.0371081	0.142014	-0.134867
	0.104453	0.0755334	0.0811803	0.0795188	0.0060844	-0.0322252	0.00982314	-0.0189625	0.013181	0.0241409	0.146956	-0.0885152	0.0490249	0.068769	0.337656	-0.0345985	0.00960157	0.221385	-0.0803488	0.0136337	-0.209462	0.067563	0.0884589	0.056484	0.0244598	-0.0643732	0.0798787	0.0431794	0.139683	-0.14507
	0.0957105	0.0791029	0.0728108	0.0752918	0.00606519	-0.0270473	0.022631	-0.0211851	-0.000191776	0.0177192	0.146374	-0.0976234	0.0586699	0.0737507	0.333955	-0.0242228	0.00456024	0.207894	-0.0787174	0.0178704	-0.218116	0.0597777	0.07023	0.0604386	0.0188207	-0.0527952	0.077604	0.0433268	0.139031	-0.12822
	0.0817208	0.0708958	0.0784197	0.0822816	0.00436974	-0.00628173	0.0274031	-0.0315806	0.0046981	0.0237157	0.14208	-0.108691	0.0581267	0.0710998	0.32274	-0.0180726	0.0135436	0.214086	-0.0845398	0.0167726	-0.226243	0.0479205	0.079872	0.0597291	0.0064883	-0.05513	0.0754666	0.0358529	0.134984	-0.127494
	0.0854056	0.0698996	0.0832461	0.07647	0.00452199	0.000878424	0.0246104	-0.0263828	0.00862955	0.0138785	0.14153	-0.103183	0.0600271	0.0659043	0.326911	-0.0377466	0.0158545	0.218983	-0.08086	0.0113735	-0.229174	0.0450702	0.0839498	0.0290036	0.000810674	-0.0878093	0.0869174	0.0283604	0.14467	-0.124217
	0.0940867	0.0763383	0.0778985	0.0752408	0.00088129	-0.00483204	0.0321941	-0.0266736	0.0118272	0.0182331	0.144126	-0.100666	0.0617829	0.0661002	0.324431	-0.0316334	0.00824489	0.213513	-0.0826528	0.00624223	-0.217438	0.0346878	0.0733921	0.0327811	-0.00460005	-0.0831583	0.0889932	0.0252976	0.136357	-0.121721
	0.0897298	0.0681488	0.0731246	0.0873839	-0.00700912	-0.0141397	0.0312315	-0.0361608	0.00193369	0.0250937	0.139516	-0.10474	0.0712652	0.0655124	0.322459	-0.0219717	0.01591	0.208245	-0.072622	0.00544259	-0.211155	0.0477833	0.062073	0.0342565	-0.0137756	-0.0856727	0.0819853	0.0373843	0.130359	-0.112189
	0.089777	0.0851235	0.063904	0.0863401	-0.0235896	-0.00486765	0.0312696	-0.0257654	0.00144499	0.026955	0.148221	-0.11911	0.0672833	0.0637157	0.321124	-0.0157675	0.00872271	0.211499	-0.0692151	0.011735	-0.21495	0.0425722	0.0714213	0.0393309	-0.0028978	-0.0905637	0.0849327	0.0312587	0.135038	-0.118091
	0.086998	0.094187	0.0589739	0.0813711	-0.018215	-0.00242681	0.0428881	-0.0294163	0.0063728	0.0220148	0.139466	-0.125248	0.0700343	0.0749609	0.31748	-0.0162799	-0.00678949	0.223714	-0.0722386	0.0111861	-0.224128	0.0396624	0.0757534	0.0435997	-0.00974239	-0.101143	0.089757	0.0404844	0.120835	-0.123974
	0.090012	0.0937323	0.0601536	0.0865583	-0.0170709	-0.0109455	0.0512063	-0.024412	0.00857266	0.0229824	0.14188	-0.120667	0.0719529	0.0640537	0.315471	-0.0262539	-0.00917292	0.223086	-0.0852271	0.0131006	-0.213188	0.0542525	0.0730015	0.0272734	-0.00461933	-0.0926399	0.0950087	0.029431	0.119047	-0.119487
	0.085999	0.10691	0.0584178	0.0751063	-0.0244085	-0.0158115	0.0599765	-0.0306543	0.00913722	0.021062	0.135622	-0.11002	0.0680806	0.0566531	0.314213	-0.0285775	0.00657677	0.208523	-0.0914503	0.0253239	-0.203502	0.060406	0.0671074	0.0229253	0.0101983	-0.0827976	0.0949483	0.0219943	0.12772	-0.12997
	0.0872789	0.110951	0.0565944	0.0774981	-0.0228269	-0.0158656	0.0653527	-0.0382096	0.00253471	0.0277611	0.133342	-0.102921	0.0802954	0.0661002	0.308802	-0.0121808	-0.00112387	0.219704	-0.0951772	0.0223274	-0.220605	0.0572217	0.0718497	0.026683	0.0024551	-0.09266	0.0923526	0.0209982	0.130611	-0.121665
	0.0899647	0.122641	0.0630193	0.073591	-0.0286774	-0.0226043	0.0541482	-0.0501712	0.00104966	0.0198602	0.138651	-0.0933235	0.0781593	0.0623633	0.303542	-0.0198852	-0.0199552	0.222937	-0.0927617	0.0104948	-0.218979	0.0628247	0.0742897	0.028552	0.00480681	-0.0926198	0.0942153	0.0158128	0.130178	-0.110457
	0.0830637	0.122238	0.0551009	0.0700027	-0.0258571	-0.00323425	0.0600526	-0.0325667	0.00642823	0.0118114	0.134506	-0.0943541	0.0786659	0.0655841	0.303468	-0.0175418	-0.0141787	0.233288	-0.0963447	0.0160655	-0.223145	0.0547435	0.0714985	0.0136415	0.00738688	-0.0990869	0.105986	0.0195039	0.129581	-0.103289
	0.0821422	0.126683	0.0532264	0.0754603	-0.0289834	-0.00336242	0.0529413	-0.0382291	-0.00752805	0.0207539	0.122472	-0.0971	0.0829004	0.0658863	0.313761	-0.0182018	-0.0242628	0.232141	-0.10196	0.00999334	-0.226955	0.0540359	0.0762029	0.00374602	0.0139453	-0.0983685	0.0971923	0.0153877	0.122678	-0.115522
	0.0730713	0.112964	0.045708	0.0849255	-0.031956	-0.00764028	0.0475665	-0.0511754	-0.00961559	0.0339043	0.127765	-0.0951243	0.0939209	0.0549267	0.323285	-0.0144319	-0.0235659	0.226524	-0.0990804	-0.00885348	-0.220605	0.046702	0.073548	0.0136599	-0.00159739	-0.100545	0.105895	0.0203341	0.117582	-0.113548
	0.0693562	0.109428	0.0414539	0.0878724	-0.0300876	-0.0252858	0.0503198	-0.031678	0.00339978	0.0336837	0.135288	-0.0892501	0.0996571	0.0560293	0.321614	-0.0111191	-0.0220258	0.211499	-0.101687	-0.00172978	-0.226058	0.0523843	0.0748164	0.0101981	-0.00316619	-0.106314	0.103314	0.0205001	0.122028	-0.103959
	0.0640318	0.12026	0.0468715	0.0770435	-0.0293633	-0.0156834	0.0395497	-0.0299394	0.00684253	0.052228	0.120226	-0.0934103	0.0965455	0.048343	0.313104	-0.0250645	-0.0262807	0.214843	-0.101847	-0.00218376	-0.228022	0.0636314	0.0607849	0.0105917	0.0121289	-0.127993	0.0982912	0.0227142	0.115866	-0.101482
	0.0529943	0.112964	0.0378422	0.0848236	-0.0118678	-0.00582319	0.044057	-0.0432724	-0.0019788	0.0609646	0.113385	-0.111733	0.0996571	0.042935	0.306812	-0.0275342	-0.0307546	0.22072	-0.0999761	-0.00361264	-0.237776	0.0615863	0.0573897	0.0191294	0.0120903	-0.129331	0.107146	0.0211456	0.112559	-0.0978328
	0.0583175	0.117427	0.044667	0.0871317	-0.0178721	-0.0185471	0.0547524	-0.0540351	0.0101146	0.050352	0.102766	-0.103918	0.0978844	0.0438071	0.321614	-0.0197205	-0.025345	0.197304	-0.111589	-0.00750371	-0.236489	0.0716333	0.0626391	0.0157851	0.0172712	-0.127533	0.113498	0.0246707	0.115197	-0.106882
	0.0485284	0.123639	0.0322347	0.101161	-0.0145935	-0.0136441	0.0592977	-0.0429052	0.0128805	0.0483725	0.1019	-0.0990919	0.1023	0.0508876	0.336378	-0.0190804	-0.0444508	0.196067	-0.10855	-0.0108775	-0.240096	0.0712017	0.0655271	0.022434	0.0136962	-0.133602	0.117529	0.0297258	0.110101	-0.0981303
	0.0593637	0.110129	0.0321822	0.105017	-0.0130503	-0.0209153	0.0637874	-0.0457844	-0.000455818	0.052477	0.107509	-0.103271	0.110859	0.0411907	0.323135	-0.014175	-0.0506298	0.193147	-0.117764	-0.00690733	-0.241349	0.0686259	0.0482367	0.0115956	0.00180563	-0.133423	0.110139	0.024061	0.109794	-0.0922094
	0.0597536	0.102797	0.0334669	0.0992917	-0.0126498	-0.0239087	0.0612215	-0.0503256	0.0147229	0.0537084	0.120359	-0.0946171	0.103259	0.0436649	0.324769	-0.0126747	-0.0561674	0.187362	-0.119796	-0.00935614	-0.237521	0.0759995	0.0460116	0.0224935	0.0182662	-0.13967	0.105879	0.0262393	0.0965666	-0.100309
	0.0503399	0.119894	0.0429473	0.0973206	-0.00714215	-0.0234131	0.0593167	-0.035852	0.00823422	0.056934	0.120043	-0.0957535	0.104742	0.0517418	0.325821	-0.0201222	-0.0540585	0.193183	-0.117747	-0.014126	-0.233237	0.0795772	0.0716559	0.0364992	0.0230259	-0.151748	0.110689	0.0236731	0.0973627	-0.0941459
	0.0453909	0.119438	0.032131	0.0970685	-0.00224354	-0.017922	0.0640698	-0.0411652	0.00355149	0.0594843	0.112536	-0.103201	0.0966535	0.0473122	0.326083	-0.0148336	-0.0560025	0.190596	-0.12453	0.00490829	-0.229292	0.0743677	0.0685332	0.0317971	0.0309989	-0.152785	0.108658	0.0217911	0.099549	-0.0836818
	0.0609403	0.119648	0.0222681	0.0952998	0.0013203	-0.018859	0.0516408	-0.0284901	0.00236549	0.0577697	0.110256	-0.107887	0.094916	0.0456038	0.320674	-0.0129671	-0.0485208	0.192832	-0.132144	-0.00535431	-0.239808	0.0785951	0.0537403	0.0355746	0.0334263	-0.140889	0.11046	0.0297444	0.100724	-0.0769045
	0.0521042	0.115064	0.0237615	0.0970685	0.00602676	-0.0106522	0.0542623	-0.0311174	0.000992765	0.0700537	0.12154	-0.108062	0.0845832	0.05224	0.307845	-0.0272234	-0.0465783	0.181338	-0.124018	-0.0155074	-0.251763	0.0680159	0.0570961	0.0430489	0.0317255	-0.152547	0.111558	0.0244861	0.0936402	-0.070611
	0.0433299	0.108047	0.029509	0.102004	0.0137265	-0.00119643	0.0550728	-0.0581132	-0.00784753	0.0710509	0.119227	-0.117782	0.0793719	0.0475606	0.306849	-0.0248814	-0.047568	0.173834	-0.113605	-0.000348374	-0.243974	0.0618609	0.0564134	0.043383	0.0309411	-0.157297	0.107116	0.0187282	0.079021	-0.0505016
	0.0424399	0.120296	0.0187614	0.10079	0.0236375	0.0012088	0.0656921	-0.055369	-0.00600361	0.0713738	0.114634	-0.118167	0.0931433	0.0514575	0.324769	-0.0178171	-0.0510877	0.170304	-0.120643	0.00283678	-0.238639	0.0620972	0.0553796	0.0500914	0.0252635	-0.155421	0.113773	0.0229174	0.0870615	-0.0467599
	0.0440323	0.115028	0.0304113	0.0945592	0.0172149	0.00166878	0.0599765	-0.0402	0.000523033	0.088789	0.117879	-0.111471	0.0934507	0.046084	0.312859	-0.0173771	-0.0663425	0.175922	-0.126881	0.00359017	-0.242704	0.0558049	0.0690206	0.0626996	0.0283981	-0.16087	0.112001	0.0254822	0.0833755	-0.0417517
	0.0527279	0.113594	0.0277894	0.0910727	0.0300601	-0.00929361	0.0360416	-0.0467511	-0.00888182	0.0956053	0.113052	-0.124338	0.0977932	0.0559589	0.30189	-0.0172494	-0.0491082	0.17267	-0.128849	-0.00369053	-0.239943	0.0755267	0.0750117	0.0678533	0.0338845	-0.165043	0.110506	0.03351	0.0650703	-0.0213448
	0.0485284	0.106314	0.0191425	0.0866941	0.0263618	-0.0183634	0.0482263	-0.0508667	-0.00636102	0.103522	0.105362	-0.120842	0.0874969	0.0530403	0.315433	-0.0184204	-0.0461374	0.179322	-0.122562	-0.00675033	-0.246395	0.067229	0.0706402	0.0865413	0.0413978	-0.166361	0.108521	0.0419056	0.0711248	-0.0246027
	0.0495432	0.112929	0.0324434	0.0913588	0.0272398	-0.01089	0.0494903	-0.0497846	-0.00730194	0.101968	0.111437	-0.11224	0.0880401	0.0574893	0.324976	-0.0111929	-0.0456425	0.160657	-0.123154	-0.0134517	-0.241705	0.0761764	0.0514956	0.0718476	0.0427368	-0.168875	0.101803	0.0355023	0.0779012	-0.0193331
	0.0326969	0.126561	0.0387808	0.0917624	0.0235799	-0.0106707	0.0485847	-0.0530309	-0.0207126	0.0996814	0.111737	-0.116698	0.0844386	0.0595165	0.317406	-0.0113575	-0.0551947	0.14663	-0.119587	-0.00912002	-0.246362	0.0737775	0.0615069	0.0587466	0.0499446	-0.178538	0.113834	0.0425697	0.0712874	-0.00601971
	0.0366626	0.123078	0.0344742	0.0863232	0.015518	-0.0153516	0.0570726	-0.059582	-0.00559077	0.106234	0.102433	-0.114775	0.0816162	0.0537883	0.309516	-0.00453031	-0.0607139	0.150917	-0.127665	-0.00508777	-0.247326	0.0725376	0.0597707	0.0814273	0.0395443	-0.187121	0.106688	0.046132	0.0667157	-0.00922278
	0.0397541	0.118704	0.0279631	0.0824488	0.0175963	-0.0253584	0.0522625	-0.0641997	-0.00105684	0.113637	0.111654	-0.10738	0.0792456	0.0614387	0.31085	-0.00317622	-0.0651693	0.146021	-0.130192	0.00158195	-0.239029	0.070671	0.0476312	0.0897666	0.0436546	-0.18243	0.102032	0.0359087	0.0516087	-0.0203194
	0.0393799	0.131285	0.0239177	0.0951483	0.0257912	-0.0292703	0.0480947	-0.0714072	-0.00526984	0.118035	0.107808	-0.10654	0.0771459	0.0584677	0.314945	-0.000486493	-0.0689108	0.14042	-0.127649	-0.0041932	-0.228801	0.063848	0.0605109	0.0784171	0.048358	-0.189198	0.102398	0.0456883	0.0552947	-0.00937152
	0.0457651	0.13111	0.0295952	0.0951313	0.0185674	-0.0224391	0.0425487	-0.0586153	-0.00681324	0.115836	0.10473	-0.109792	0.0780694	0.0642676	0.316785	0.00152619	-0.0607693	0.137777	-0.13152	-0.00201215	-0.226548	0.0640828	0.0655271	0.0727523	0.0495042	-0.19257	0.0881382	0.0541584	0.0718831	-0.013301
	0.0443762	0.132055	0.010097	0.0989208	0.0139364	-0.0267169	0.0454541	-0.0505384	-0.013019	0.116671	0.0919804	-0.103778	0.0708848	0.0747111	0.323416	0.00778566	-0.0467788	0.127428	-0.147677	0.00903548	-0.227599	0.0675828	0.081198	0.0836883	0.0584129	-0.182469	0.0933603	0.0522577	0.0644929	-0.0186255
	0.04817	0.130655	-0.00205661	0.104159	0.0265909	-0.0291777	0.0493016	-0.0598128	-0.0203742	0.120614	0.0781158	-0.105911	0.0673746	0.0717042	0.302659	0.000776756	-0.0514361	0.131329	-0.135792	0.00636759	-0.219556	0.0592851	0.0745636	0.0960036	0.0504606	-0.198479	0.0994824	0.0552475	0.0561076	-0.00624355
	0.0490745	0.122763	0.0109656	0.106854	0.0293743	-0.0323719	0.0358149	-0.0670219	-0.0196959	0.124778	0.0737382	-0.110824	0.0681339	0.0742488	0.299335	-0.0117961	-0.0484113	0.131956	-0.135567	0.00639924	-0.213865	0.0443611	0.0733724	0.0926593	0.0560241	-0.199577	0.0948713	0.0653964	0.0600108	-0.0157589
	0.0508861	0.124337	0.0169555	0.096546	0.0417228	-0.0422691	0.0353819	-0.0706728	-0.0299103	0.124719	0.0652323	-0.113971	0.05098	0.065976	0.313537	-0.0150905	-0.0447992	0.114122	-0.141566	-0.00252942	-0.213137	0.0499854	0.0679671	0.0911046	0.0507468	-0.195146	0.107956	0.0673529	0.0606261	-0.010433
	0.0544147	0.12992	0.00987074	0.0926389	0.0503183	-0.0521834	0.0368901	-0.0684906	-0.0215587	0.123371	0.0826921	-0.105351	0.0422753	0.0756895	0.316579	-0.00271918	-0.0414075	0.111276	-0.134223	-0.000583275	-0.205263	0.0455811	0.0546576	0.101038	0.0530793	-0.198399	0.108047	0.0764126	0.051753	-0.0128909
	0.0647038	0.116919	0.00181503	0.0907527	0.0425239	-0.0574723	0.0211783	-0.0702292	-0.00632309	0.125584	0.0792144	-0.100141	0.0486993	0.0774696	0.317237	-0.00855709	-0.0364928	0.12765	-0.136144	0.00526977	-0.20616	0.0459349	0.0644343	0.101255	0.0684499	-0.220977	0.106796	0.0766717	0.0521861	-0.019427
	0.0592232	0.109796	0.00209244	0.0877209	0.0421618	-0.0616391	0.0296852	-0.0678327	-0.0213326	0.125159	0.0674966	-0.105125	0.0571864	0.068609	0.324356	-0.00985582	-0.0361259	0.126578	-0.140927	-0.0048054	-0.20152	0.0509874	0.0573701	0.101275	0.0751032	-0.2086	0.112368	0.0649169	0.050217	-0.00916646
	0.0519008	0.122798	-0.00216165	0.101902	0.0334141	-0.0634206	0.0390026	-0.0550018	-0.0140168	0.119603	0.0651497	-0.109145	0.0568973	0.0725584	0.321707	0.00134309	-0.0493641	0.117541	-0.142222	0.000514551	-0.203993	0.0496514	0.0662885	0.101334	0.0668633	-0.196902	0.108643	0.0702311	0.0481567	-0.00220289
	0.0488251	0.108677	-0.0145576	0.106146	0.0404279	-0.0618043	0.0362859	-0.0690497	-0.0104427	0.115895	0.0688947	-0.107327	0.0443385	0.0750313	0.322309	-0.00103579	-0.0424883	0.122457	-0.150188	0.00318244	-0.207329	0.0476262	0.0673617	0.0855771	0.0711649	-0.212792	0.109071	0.0753793	0.0452654	-0.0032831
	0.0614089	0.104039	-0.0174583	0.0998978	0.0438395	-0.072583	0.0322497	-0.065592	-0.0216521	0.116729	0.0652826	-0.0956653	0.0371539	0.0710998	0.340698	0.0102014	-0.0388037	0.130699	-0.147708	-0.00852364	-0.212511	0.0386407	0.0725732	0.102652	0.0609752	-0.218701	0.116338	0.0802512	0.0423026	0.0191904
	0.0647184	0.106297	-0.0101998	0.096832	0.0297734	-0.082258	0.0141241	-0.0678522	-0.019903	0.11607	0.0698099	-0.0983231	0.0424199	0.062987	0.329879	0.00734565	-0.0516566	0.12353	-0.152572	-0.00293715	-0.193951	0.0436535	0.0817641	0.1093	0.0578969	-0.213851	0.106276	0.080307	0.0490061	0.0599291
	0.0688246	0.1025	-0.0223373	0.104765	0.0263056	-0.0823506	0.0140671	-0.0666157	-0.0213137	0.129074	0.0682118	-0.089844	0.0352717	0.0629332	0.325219	-0.00160213	-0.0606044	0.124712	-0.16129	-0.000426268	-0.199454	0.0448537	0.0728456	0.117366	0.0666157	-0.211256	0.101711	0.0750844	0.0498736	0.0859045
	0.06614	0.108344	-0.0213475	0.0944403	0.0242657	-0.0795039	0.00135428	-0.0733017	-0.0242108	0.125408	0.0643674	-0.0921519	0.037624	0.0778422	0.314588	0.00269718	-0.0552872	0.111645	-0.16484	-0.00231034	-0.201859	0.0378934	0.0809058	0.107393	0.0665001	-0.212632	0.0993143	0.0825025	0.0518792	0.0968524
	0.0635014	0.105422	-0.0175795	0.103384	0.00917228	-0.0850307	0.00169368	-0.080761	-0.0104807	0.115147	0.0664316	-0.0912244	0.0254821	0.0768293	0.324337	0.00597311	-0.0379234	0.104696	-0.157066	0.011892	-0.194121	0.0299876	0.0828569	0.100764	0.0708595	-0.209398	0.0910394	0.0876149	0.0558189	0.112362
	0.0613314	0.108537	-0.0182044	0.118205	0.00888551	-0.0842602	0.0113139	-0.0737078	-0.00735738	0.116378	0.0610884	-0.0947568	0.0206329	0.0711357	0.332658	-0.00330538	-0.0466878	0.111128	-0.156811	-0.00281179	-0.18567	0.0153595	0.0760652	0.102613	0.0787168	-0.223112	0.0929779	0.0898834	0.0523851	0.117408
	0.0669513	0.10579	-0.0221636	0.106483	0.0201491	-0.0895478	-0.00553023	-0.0765675	-0.0147126	0.121172	0.05696	-0.0953168	0.0212294	0.082167	0.32445	-0.0120885	-0.0444878	0.116044	-0.161914	-0.00310998	-0.169059	0.0118793	0.076495	0.105838	0.0935907	-0.202811	0.0780776	0.0928732	0.0482478	0.111338
	0.0575376	0.0861373	-0.0245418	0.103502	0.0236183	-0.0939538	-0.0266183	-0.0817847	-0.0135835	0.120542	0.055163	-0.0809623	0.0247762	0.0872728	0.332865	-0.00670906	-0.0482834	0.113661	-0.157867	0.00442266	-0.157069	0.0305199	0.0706599	0.11534	0.0914881	-0.198599	0.0765808	0.101823	0.0576983	0.12763
	0.0593794	0.0908279	-0.0339347	0.105928	0.0255044	-0.101134	-0.0149046	-0.0806441	-0.0121918	0.130569	0.0491383	-0.0737945	0.0156378	0.069143	0.329089	-0.0139734	-0.0570833	0.100372	-0.168216	0.000828563	-0.143997	0.0226934	0.0640044	0.0891579	0.0806281	-0.19305	0.0817722	0.105404	0.0668418	0.115266
	0.0628766	0.0893404	-0.0336573	0.114331	0.0272575	-0.100692	-0.0123957	-0.0676199	-0.0140532	0.125555	0.0558782	-0.0678322	0.0131592	0.0668123	0.329765	-0.0138088	-0.0614662	0.0830738	-0.169864	0.00192761	-0.13536	0.00985409	0.0547348	0.0884103	0.0802471	-0.189916	0.0775424	0.112932	0.0712145	0.106479
	0.0583647	0.0902497	-0.0322675	0.11445	0.037816	-0.118191	-0.0160545	-0.0830601	-0.0126805	0.117405	0.0487884	-0.067325	0.011983	0.0623633	0.330592	-0.0254122	-0.0654267	0.0786948	-0.173334	0.00539513	-0.145638	0.0193307	0.0514956	0.107825	0.0783921	-0.190654	0.0759094	0.113874	0.0667157	0.109104
	0.0567251	0.0899878	-0.0318164	0.111973	0.0315457	-0.113619	-0.0143005	-0.0854567	-0.0171007	0.117727	0.0479558	-0.0667135	0.0125248	0.0683592	0.324976	-0.0301884	-0.0618686	0.0836471	-0.174214	-0.0120386	-0.144115	0.0127837	0.068279	0.112684	0.0862109	-0.178538	0.0792227	0.109481	0.0553493	0.104729
	0.0467641	0.0725245	-0.0308966	0.125127	0.0341384	-0.109524	-0.0141688	-0.0772045	-0.0277659	0.1178	0.0508526	-0.058427	0.0178091	0.0707796	0.328508	-0.0317796	-0.0549018	0.0903926	-0.179189	-0.00879019	-0.144183	0.00698245	0.0710111	0.11774	0.0817565	-0.168496	0.0733445	0.107581	0.0623962	0.0941895
	0.0453437	0.0814129	-0.0299769	0.121371	0.0266101	-0.113619	-0.016489	-0.0810698	-0.026205	0.1279	0.0568438	-0.0582344	0.0140448	0.0753873	0.329353	-0.0337014	-0.0666909	0.0937926	-0.176949	0.00376299	-0.143235	0.0166573	0.070445	0.111111	0.0924253	-0.170392	0.0706269	0.101804	0.0677808	0.0998865
	0.0466551	0.0814482	-0.0334135	0.126979	0.0179008	-0.116042	-0.0255796	-0.0755813	-0.0259979	0.117023	0.059507	-0.0649127	0.0151494	0.074569	0.340003	-0.0373435	-0.0597981	0.0858459	-0.185171	0.00421819	-0.145267	0.0123109	0.0648642	0.108317	0.0901299	-0.182529	0.0815733	0.098538	0.0634992	0.102214
	0.0370998	0.0750964	-0.0429115	0.132268	0.0251615	-0.125828	-0.0323895	-0.0660162	-0.014167	0.1206	0.059773	-0.07313	0.00327835	0.0701214	0.339928	-0.048287	-0.0615942	0.079433	-0.190466	0.00219415	-0.147603	0.00664847	0.0528609	0.10991	0.0756578	-0.178477	0.0756489	0.101306	0.0577529	0.0906326
	0.039145	0.0579643	-0.0436414	0.122213	0.0341191	-0.127996	-0.0451213	-0.0652623	-0.0294581	0.125042	0.0655821	-0.0690037	0.0138637	0.0704236	0.336416	-0.05687	-0.0576521	0.0729842	-0.188322	0.000341723	-0.143742	0.00586155	0.0504027	0.119273	0.0690238	-0.17674	0.0773292	0.104277	0.0605532	0.0771719
	0.0436884	0.0526101	-0.0469394	0.126458	0.0275059	-0.13119	-0.0403873	-0.0588086	-0.0389374	0.123722	0.0714572	-0.0680071	0.0180084	0.0780202	0.320091	-0.0583348	-0.0639406	0.0580513	-0.185988	0.00191178	-0.135868	0.00511581	0.0513003	0.117444	0.0729814	-0.1769	0.082337	0.105993	0.065757	0.0742663
	0.0258746	0.0652973	-0.0621324	0.115005	0.0195401	-0.134035	-0.0350681	-0.0600451	-0.0289694	0.13397	0.0615377	-0.0777458	0.00577522	0.0735023	0.312164	-0.0562852	-0.0588993	0.0525442	-0.191362	0.00324573	-0.141575	0.0132549	0.047162	0.126415	0.0853508	-0.176641	0.0806425	0.099756	0.0608783	0.0845442
	0.0314327	0.0540447	-0.0419567	0.119957	0.0213686	-0.127866	-0.0426504	-0.0702097	-0.0350438	0.132152	0.056312	-0.0786367	0.0128686	0.0698371	0.325426	-0.0607136	-0.0650783	0.0600838	-0.188419	-0.00799055	-0.129383	-0.00455902	0.038068	0.119372	0.089003	-0.169813	0.082382	0.0910283	0.0711963	0.084768
	0.0318069	0.0465379	-0.0489365	0.12703	0.0213124	-0.134128	-0.0404429	-0.0817847	-0.0244924	0.128266	0.0662818	-0.0707693	0.0136111	0.0762235	0.327568	-0.0601828	-0.070505	0.0626897	-0.18845	-0.0118974	-0.12376	-0.014214	0.0414646	0.103064	0.0977396	-0.163106	0.0913899	0.10568	0.0821296	0.068048
	0.0233922	0.0402907	-0.0583469	0.124352	0.0194632	-0.130052	-0.03454	-0.0893984	-0.0313385	0.132636	0.0717244	-0.0755424	0.0191129	0.0774696	0.322064	-0.0492578	-0.0505559	0.0467218	-0.197073	-0.0119133	-0.125216	-0.0262069	0.0468108	0.109773	0.0950439	-0.168596	0.085237	0.11653	0.0884714	0.0673216
	0.0217212	0.0448753	-0.0520971	0.13402	0.0208349	-0.140371	-0.0309368	-0.0743253	-0.0357586	0.13051	0.0828419	-0.0793012	0.0208856	0.0883933	0.320993	-0.0518553	-0.0538565	0.0499011	-0.175926	-0.00439645	-0.133751	-0.0394015	0.034243	0.113845	0.088524	-0.17191	0.088092	0.104038	0.0772677	0.0611407
	0.0226899	0.0429861	-0.0527906	0.134507	0.0108677	-0.142041	0.0117469	-0.0778235	-0.0284807	0.130642	0.0872698	-0.0838994	0.0192575	0.0798887	0.328056	-0.0683811	-0.0611732	0.0440056	-0.178709	-0.00888512	-0.136563	-0.0445531	0.0198996	0.124427	0.089003	-0.148974	0.0918328	0.0982432	0.0861772	0.0487949
	0.0217212	0.0413059	-0.0571484	0.136731	0.0225126	-0.138736	0.0197637	-0.086867	-0.0355894	0.12985	0.0751699	-0.0881653	0.0220982	0.0830198	0.331926	-0.0659654	-0.0738611	0.0415846	-0.181253	-0.0216586	-0.136224	-0.024871	0.0274709	0.131233	0.0870145	-0.142644	0.0771765	0.0973759	0.0943802	0.0511791
	0.018396	0.0431612	-0.0540066	0.148538	0.0377214	-0.147273	0.0189708	-0.0794856	-0.0385989	0.131243	0.0809287	-0.0915228	0.0371721	0.0720782	0.33401	-0.0646297	-0.0759872	0.0549838	-0.171431	-0.0132789	-0.138374	-0.022039	0.0430842	0.125705	0.097013	-0.145499	0.0761842	0.096749	0.0841884	0.052203
	0.0215504	0.0302296	-0.0524957	0.145371	0.0310121	-0.161632	0.0364381	-0.0830796	-0.0425683	0.124206	0.0860046	-0.100946	0.0321769	0.0718118	0.33294	-0.0673194	-0.0592662	0.0480162	-0.180629	-0.0081792	-0.133887	-0.0280949	0.0512806	0.128873	0.0887153	-0.137255	0.0799699	0.0888872	0.0783707	0.0405287
	0.0186309	0.0276564	-0.0397347	0.151703	0.0327666	-0.150653	0.0321561	-0.0694169	-0.0420227	0.118269	0.0801632	-0.111697	0.0415511	0.0989265	0.338613	-0.0641727	-0.0657566	0.0401799	-0.190083	-6.60064e-05	-0.120679	-0.0315552	0.048939	0.131018	0.100339	-0.117872	0.0900471	0.0838307	0.0753883	0.0336576
	0.0180836	0.0321542	-0.0515059	0.145118	0.036196	-0.149164	0.0312315	-0.0794466	-0.0409126	0.123502	0.0827425	-0.1096	0.0293545	0.0957237	0.333503	-0.0609152	-0.0712573	0.0408077	-0.185396	-0.00246613	-0.127147	-0.03075	0.0493099	0.125608	0.10791	-0.11354	0.0861844	0.0987413	0.0729496	0.0252225
	0.0201288	0.0315584	-0.0577045	0.139662	0.0344236	-0.154142	0.0387202	-0.0721806	-0.0389374	0.123766	0.0789471	-0.100037	0.0247046	0.0980544	0.318513	-0.0707969	-0.0906376	0.0418254	-0.185988	-0.00772401	-0.126402	-0.0190103	0.0531152	0.125391	0.117622	-0.104716	0.0800161	0.100716	0.0742867	0.0208482
	0.0109646	0.0343067	-0.0549439	0.143637	0.023503	-0.15998	0.0343066	-0.0670413	-0.049677	0.12535	0.0816774	-0.107397	0.0305671	0.103374	0.320712	-0.0786475	-0.082607	0.0424718	-0.176037	-0.00441228	-0.115191	-0.0138983	0.0456014	0.126906	0.106782	-0.0970308	0.0902306	0.0925784	0.0694612	0.0162862
	0.0148989	0.022845	-0.0668551	0.138921	0.0188912	-0.165175	0.0524703	-0.067446	-0.0438287	0.127549	0.0825101	-0.104722	0.0398318	0.0902618	0.321821	-0.0729927	-0.0734573	0.0281309	-0.174966	-0.00769236	-0.116242	-0.00532611	0.0487634	0.117247	0.103819	-0.100384	0.101223	0.0966373	0.0690646	0.0161548
	0.0153832	0.0229496	-0.0603965	0.144411	0.022894	-0.168554	0.0443788	-0.0787122	-0.041534	0.131785	0.0793473	-0.103183	0.0456227	0.0863648	0.321124	-0.0748592	-0.0800032	0.0339705	-0.168567	-0.00686108	-0.114481	-0.00762586	0.0537979	0.112527	0.114391	-0.100983	0.091879	0.097081	0.0749916	0.0131944
	0.0228304	0.0311213	-0.0582082	0.14825	0.0166429	-0.169802	0.0349093	-0.0740556	-0.0320723	0.135259	0.0729391	-0.126681	0.0496944	0.077736	0.325069	-0.0715109	-0.0827165	0.032474	-0.171366	-0.0119133	-0.114582	-0.00166907	0.0385372	0.115024	0.0935907	-0.10284	0.0888096	0.0938336	0.072389	0.0147771
	0.0240945	0.0368963	-0.0646156	0.150913	0.00181549	-0.168591	0.0414354	-0.0797179	-0.0243611	0.130876	0.0795138	-0.121157	0.047867	0.0857783	0.336416	-0.0650683	-0.0840192	0.0402544	-0.190706	-0.0155853	-0.121779	0.00438684	0.039571	0.127103	0.0958283	-0.116056	0.0942153	0.0928732	0.0822375	0.0140507
	0.0245159	0.0447355	-0.0526694	0.154583	0.00351093	-0.165212	0.0465103	-0.0901913	-0.0271445	0.127724	0.084107	-0.111943	0.0546165	0.0777001	0.345657	-0.0657453	-0.0900872	0.0484777	-0.190963	-0.0183943	-0.112973	-0.00320173	0.0529199	0.121359	0.0964392	-0.116714	0.0852832	0.0937591	0.0861407	0.00530077
	0.0239856	0.047378	-0.0626872	0.157244	0.0015302	-0.172483	0.0477362	-0.0783255	-0.0199978	0.124968	0.0863545	-0.116436	0.0616019	0.0760635	0.350823	-0.069369	-0.0954784	0.0540779	-0.186292	-0.0198074	-0.115395	0.00287401	0.0650201	0.101649	0.104182	-0.127854	0.078794	0.0848469	0.0788038	-0.00950149
	0.0267331	0.0377364	-0.0718902	0.167821	-0.00660854	-0.164937	0.0457935	-0.0859587	-0.0263173	0.130407	0.0923625	-0.132311	0.06419	0.0931445	0.345319	-0.0671179	-0.0827165	0.0526919	-0.185651	-0.0178612	-0.109757	0.0113486	0.0747195	0.0938783	0.108179	-0.131187	0.0759544	0.0773544	0.0880916	-0.00868268
	0.0258903	0.0276048	-0.0656391	0.159704	-0.00353988	-0.160292	0.0482643	-0.0829822	-0.0316405	0.123737	0.0851062	-0.130825	0.0762589	0.0903501	0.343046	-0.0706138	-0.0881262	0.0593442	-0.19253	-0.0180024	-0.112161	0.00558705	0.0560032	0.109045	0.0965549	-0.127872	0.0790842	0.0753063	0.0844421	-0.00749127
	0.0164137	0.0323808	-0.0767167	0.157867	0.00284428	-0.173346	0.0507908	-0.0907323	-0.0174201	0.117418	0.0906313	-0.137853	0.0717718	0.0870231	0.34158	-0.0906342	-0.100887	0.0569605	-0.192146	-0.030995	-0.111687	0.0137856	0.0487241	0.105051	0.0920991	-0.128033	0.0886119	0.0812845	0.0797442	-0.00685875
	0.018287	0.0223551	-0.0802422	0.170516	-0.00561669	-0.167159	0.0633339	-0.0885291	-0.0130759	0.117405	0.0999867	-0.144777	0.072875	0.0843018	0.349921	-0.0824727	-0.103179	0.0618583	-0.184516	-0.030838	-0.0992062	0.0167168	0.0549104	0.0984218	0.0905703	-0.117713	0.0832986	0.0765428	0.079419	-0.0112344
	0.0193017	0.0207278	-0.0915272	0.162416	-0.011182	-0.158603	0.0679172	-0.0861326	-0.0217849	0.122154	0.106977	-0.144252	0.0658728	0.0839816	0.330536	-0.0827836	-0.086751	0.0732422	-0.187587	-0.030838	-0.113329	0.0263901	0.0567843	0.101786	0.0940682	-0.128552	0.0894361	0.0664298	0.0826355	-0.0250489
	0.0159136	0.0208147	-0.0960762	0.147207	-0.0105922	-0.163265	0.0639571	-0.0835622	-0.00980377	0.116231	0.0979057	-0.144007	0.0610222	0.0692313	0.314963	-0.0941301	-0.0763356	0.0657213	-0.191731	-0.0185988	-0.124218	0.0266844	0.0519633	0.105051	0.0911249	-0.131127	0.0880316	0.0796057	0.0730758	-0.0255342
	0.019349	0.01028	-0.0824817	0.155172	-0.0258187	-0.153609	0.0640698	-0.0843746	-0.0159351	0.108901	0.0766506	-0.146682	0.0718799	0.0824692	0.334874	-0.0847963	-0.0756032	0.0631512	-0.198929	-0.0289868	-0.123236	0.0261537	0.0532711	0.0958068	0.0872444	-0.129829	0.0847338	0.0848096	0.075534	-0.0136736
	0.00535926	0.0184694	-0.0812307	0.153606	-0.0240848	-0.14149	0.0713317	-0.0926642	-0.0139978	0.119515	0.0851229	-0.14885	0.0798968	0.0865966	0.337842	-0.0773119	-0.0657012	0.0598616	-0.197345	-0.0266013	-0.125894	0.0332725	0.0354539	0.0952758	0.0839748	-0.121466	0.0908251	0.0801596	0.0878394	-0.0213072
	0.00370515	0.0179618	-0.0773765	0.152528	-0.0213206	-0.136919	0.0639191	-0.0918144	0.00212187	0.106145	0.0974229	-0.154864	0.0872794	0.0795685	0.32505	-0.0912388	-0.0593387	0.0496244	-0.194562	-0.0324859	-0.128722	0.033547	0.0432008	0.103792	0.0891171	-0.125358	0.0951153	0.0691062	0.0846229	-0.0301886
	-0.000541534	0.00424308	-0.0808846	0.154752	-0.0246184	-0.128711	0.0658618	-0.0873121	-0.00560828	0.0976143	0.103331	-0.159584	0.0887461	0.0800847	0.328808	-0.0677041	-0.0556896	0.0515638	-0.188243	-0.0412588	-0.127537	0.0279624	0.0586779	0.0977734	0.0790608	-0.136656	0.0952988	0.0679984	0.0816951	-0.037971
	-0.010706	0.0224772	-0.0857285	0.153438	-0.0395981	-0.104658	0.0607124	-0.0806261	0.000409247	0.101015	0.0956246	-0.157364	0.0886913	0.0836077	0.323924	-0.0634403	-0.0545719	0.0488662	-0.18618	-0.0494183	-0.123489	0.0143362	0.0699182	0.0921863	0.0695205	-0.127913	0.0940933	0.0659875	0.0859781	-0.0445807
	0.00881037	0.0264674	-0.0791649	0.149968	-0.0328325	-0.0964146	0.0580908	-0.0771475	-0.00476218	0.091677	0.090732	-0.166823	0.0826842	0.0759213	0.314889	-0.0867366	-0.0597611	0.0449846	-0.186788	-0.0526192	-0.132448	0.0211409	0.0667562	0.0844359	0.0774742	-0.129569	0.0826118	0.0526456	0.0922303	-0.0473924
	0.00195659	0.0166317	-0.0772378	0.156251	-0.0180051	-0.0775401	0.055677	-0.0792922	-0.0106309	0.0892575	0.104464	-0.166018	0.102082	0.078644	0.327154	-0.0914219	-0.0626579	0.0427858	-0.191458	-0.0504698	-0.130839	0.0379117	0.0584826	0.101472	0.0782394	-0.138532	0.0813601	0.0638464	0.0951034	-0.0421416
	-0.0134535	0.017385	-0.0851036	0.162802	-0.0290204	-0.0692777	0.0551298	-0.0799877	0.000108736	0.0891256	0.0902996	-0.175565	0.103368	0.0837139	0.341318	-0.0879629	-0.0660866	0.0443567	-0.194033	-0.0487598	-0.129992	0.0312671	0.0487634	0.0960615	0.0735745	-0.143144	0.0790995	0.0552848	0.091182	-0.0480437
	-0.00647502	0.00872324	-0.0962149	0.147324	-0.0305458	-0.067717	0.0645043	-0.0857459	0.0135005	0.0878067	0.0996536	-0.167802	0.0889271	0.0855465	0.335757	-0.0886584	-0.0497495	0.0335261	-0.18482	-0.0456051	-0.143184	0.0373429	0.055086	0.0775124	0.0680688	-0.151867	0.0838634	0.0522205	0.0976332	-0.0514143
	-0.00816062	-0.00343875	-0.0912498	0.145944	-0.0262	-0.0634206	0.0595435	-0.091756	0.0113196	0.086033	0.101368	-0.160721	0.0763319	0.0830032	0.329408	-0.0834791	-0.0636846	0.0383867	-0.192898	-0.0535929	-0.149043	0.0462887	0.0629903	0.0632504	0.0688903	-0.139171	0.0747028	0.0445634	0.0977775	-0.0515269
	-0.0214625	0.0064309	-0.0877768	0.152462	-0.0260286	-0.054093	0.0599399	-0.100219	0.00445303	0.0719013	0.09193	-0.16135	0.0819783	0.0862047	0.325633	-0.0875783	-0.066563	0.0399032	-0.188291	-0.0590224	-0.150617	0.0438502	0.0626194	0.0668311	0.0748927	-0.149371	0.082459	0.0409824	0.0935127	-0.0495904
	-0.0187464	0.0169642	-0.093663	0.128091	-0.0243893	-0.0574168	0.0541292	-0.100915	-3.59155e-06	0.072106	0.102633	-0.171665	0.0823572	0.0808326	0.315489	-0.0941486	-0.0527743	0.0300344	-0.184356	-0.0553504	-0.154393	0.0332527	0.0609801	0.069585	0.0681059	-0.141547	0.0730994	0.0376062	0.0932058	-0.0501853
	-0.00713013	0.0145145	-0.0974996	0.12415	-0.0172808	-0.0601709	0.0577704	-0.0980942	0.00810293	0.0714761	0.0993038	-0.180774	0.0717536	0.0941408	0.311414	-0.0890062	-0.0495476	0.0244901	-0.182725	-0.0585672	-0.160507	0.0350218	0.0590669	0.0651788	0.0587584	-0.132904	0.0737105	0.0431608	0.0921224	-0.0479513
	-0.00343078	0.009581	-0.10599	0.135738	-0.0192054	-0.0622828	0.0645043	-0.101805	0.0176391	0.0729565	0.0945428	-0.166455	0.0779249	0.102503	0.310662	-0.0934346	-0.0469437	0.0145281	-0.189139	-0.0622867	-0.143979	0.0340579	0.0598282	0.0750927	0.0518367	-0.125118	0.0813447	0.0467961	0.0870615	-0.0534621
	-0.0127669	0.00198603	-0.111008	0.130971	-0.0321659	-0.0754097	0.0576007	-0.106152	0.028491	0.0775749	0.101351	-0.161822	0.0915686	0.0994606	0.310211	-0.0959043	-0.0527928	-0.000754607	-0.202415	-0.0615637	-0.148839	0.0323682	0.070386	0.0771584	0.0599238	-0.138493	0.0809622	0.0190603	0.0936402	-0.0589367
	-0.0269116	0.00977236	-0.0944441	0.128024	-0.00910514	-0.0664866	0.0691066	-0.114713	0.0272306	0.07067	0.10761	-0.170231	0.0872976	0.0928589	0.301852	-0.0920067	-0.0507038	0.0169491	-0.202607	-0.0678415	-0.159474	0.033666	0.053486	0.074995	0.0782201	-0.148974	0.0817722	0.0259989	0.102475	-0.0599418
	-0.0237269	0.00716516	-0.0973434	0.134979	-0.00279637	-0.0590872	0.0850817	-0.10623	0.0493868	0.0710656	0.111637	-0.164585	0.0918942	0.0981261	0.301871	-0.0983017	-0.0556171	0.0200724	-0.206863	-0.0783865	-0.147841	0.0355921	0.0517877	0.0582935	0.0700187	-0.124121	0.0841843	0.0431422	0.0965316	-0.0688608
	-0.0191836	0.0174026	-0.0963711	0.136226	-0.0106291	-0.0627969	0.0915142	-0.0927422	0.0546166	0.067591	0.106811	-0.167627	0.0946816	0.0922006	0.304727	-0.0899387	-0.0677547	0.0095385	-0.193137	-0.0589433	-0.153987	0.0447164	0.0623273	0.0644511	0.0704576	-0.126415	0.0826272	0.0306303	0.10112	-0.0680795
	-0.0164045	0.0271664	-0.0943404	0.13028	0.00968668	-0.0673866	0.0850261	-0.0995241	0.046265	0.0677229	0.115199	-0.163518	0.0858141	0.0915065	0.304201	-0.0906342	-0.0568643	0.0131793	-0.187347	-0.053812	-0.150482	0.0529348	0.0567449	0.0641749	0.0777604	-0.120786	0.0911152	0.0196514	0.108313	-0.0522331
	-0.0100036	0.021287	-0.0939229	0.127299	0.0328997	-0.0660651	0.0703516	-0.0926058	0.0608602	0.0688963	0.116181	-0.160581	0.0897047	0.0981082	0.279311	-0.0984848	-0.0588808	0.0101305	-0.186788	-0.0708538	-0.148111	0.0540359	0.0615659	0.0684041	0.0762702	-0.115176	0.0806271	0.013487	0.104735	-0.0659566
	0.00145648	0.0259069	-0.0847387	0.133278	0.0394169	-0.0843699	0.0776691	-0.0867126	0.0638508	0.065906	0.114084	-0.157958	0.0962732	0.0981441	0.269618	-0.106006	-0.0665999	0.00985241	-0.200208	-0.0796109	-0.148026	0.0593049	0.0531152	0.07348	0.0820442	-0.127414	0.0780918	0.0205373	0.111078	-0.070146
	-0.0115802	0.0340787	-0.0903637	0.13434	0.0423909	-0.0652932	0.0905326	-0.0875055	0.059187	0.065715	0.12417	-0.138919	0.0838772	0.0964895	0.276437	-0.101211	-0.0730904	0.012163	-0.202687	-0.0726272	-0.152108	0.0464656	0.0470651	0.0746014	0.0687761	-0.109888	0.0842151	0.0227142	0.109379	-0.077966
	-0.0215098	0.0319967	-0.0899826	0.118828	0.0576751	-0.0628139	0.0818384	-0.0911565	0.0656188	0.0677081	0.124669	-0.112188	0.0895601	0.0966317	0.273676	-0.0952827	-0.0765375	0.0046048	-0.199408	-0.076786	-0.157645	0.0519313	0.0433188	0.0692509	0.0794048	-0.114339	0.0827029	0.0248739	0.101699	-0.077501
	-0.0137502	0.0363018	-0.0824292	0.125548	0.0637163	-0.0790268	0.0852704	-0.101688	0.0816072	0.076563	0.106977	-0.0879212	0.0975041	0.0970939	0.260997	-0.0971307	-0.0754553	0.00406872	-0.204607	-0.0851183	-0.159085	0.058794	0.0478462	0.0628766	0.0774935	-0.138213	0.0814821	0.00200999	0.102132	-0.0801812
	-0.0191521	0.0439307	-0.0792861	0.125851	0.0627067	-0.069094	0.0821398	-0.108819	0.0823964	0.0639845	0.113702	-0.0807697	0.0822309	0.089852	0.256827	-0.0947149	-0.0786095	-0.00770364	-0.204527	-0.0758756	-0.163352	0.0503987	0.0434157	0.0547524	0.0637287	-0.120806	0.0669465	0.00237925	0.106795	-0.0840356
	-0.0283478	0.0379807	-0.0866308	0.125582	0.0541689	-0.0709296	0.0706719	-0.0983835	0.0797633	0.0589567	0.108525	-0.0677806	0.0727304	0.0968442	0.260452	-0.0947334	-0.0817267	-0.00796308	-0.203471	-0.0673072	-0.15756	0.0574566	0.0340674	0.0432457	0.0515505	-0.116474	0.0732984	0.0157198	0.116336	-0.0904778
	-0.0137974	0.0162123	-0.0976733	0.119046	0.0402757	-0.074363	0.0706339	-0.104337	0.0806663	0.0594115	0.111104	-0.0752278	0.083932	0.106613	0.254328	-0.0843946	-0.0696062	0.00190575	-0.200577	-0.0671977	-0.159424	0.0536028	0.024427	0.049501	0.0556223	-0.112503	0.0783973	0.00673306	0.111746	-0.0858047
	-0.0174968	0.0211648	-0.1	0.113827	0.0468121	-0.0675148	0.0789901	-0.106307	0.0894307	0.0625041	0.112053	-0.0737416	0.097323	0.107271	0.256301	-0.0828929	-0.0638126	-0.00750153	-0.203568	-0.0642012	-0.170413	0.0539962	0.0346138	0.0579792	0.0462347	-0.112801	0.0660762	0.00402088	0.109686	-0.0876474
	-0.0188869	0.0277269	-0.0951389	0.132134	0.0611443	-0.0773564	0.0547524	-0.0922386	0.0956189	0.0517152	0.10428	-0.0725876	0.100833	0.100973	0.263945	-0.101707	-0.0526833	-0.0182017	-0.211901	-0.0519133	-0.163403	0.0592271	0.0262025	0.0543786	0.0396199	-0.106714	0.0666872	0.00972291	0.110083	-0.0830868
	-0.0164045	0.0231776	-0.0863358	0.136395	0.0549686	-0.0872351	0.0654274	-0.0812436	0.0902024	0.0505566	0.0950424	-0.0703679	0.0969258	0.104976	0.267403	-0.0894078	-0.0444693	-0.02236	-0.209534	-0.045072	-0.16657	0.0516568	0.0268079	0.0600251	0.0503835	-0.0925005	0.075939	0.00597737	0.114222	-0.0942759
	-0.0180441	0.0218475	-0.0906761	0.12996	0.0366158	-0.0739045	0.0532617	-0.079021	0.0786532	0.0616104	0.0982878	-0.063375	0.0949342	0.0877351	0.260133	-0.0810264	-0.0620165	-0.013784	-0.20875	-0.0491201	-0.167789	0.0489621	0.0255001	0.0622083	0.0569983	-0.0960136	0.0698169	-0.0033972	0.117673	-0.105261
	-0.0150774	0.0258363	-0.0835927	0.128983	0.03389	-0.082295	0.0467926	-0.0819196	0.0712614	0.052228	0.105828	-0.0644937	0.090537	0.0961514	0.256151	-0.087029	-0.0595407	-0.0100329	-0.222539	-0.0568876	-0.169617	0.0612127	0.0307888	0.061264	0.0448008	-0.0900249	0.0709466	-0.00491001	0.134894	-0.10165
	-0.0205107	0.040273	-0.0926557	0.137135	0.0351864	-0.0907411	0.0553932	-0.049224	0.0801017	0.0464521	0.0961746	-0.0706472	0.0990606	0.10405	0.247641	-0.0873398	-0.0532337	-0.0180168	-0.226618	-0.0520545	-0.15624	0.0574764	0.0305739	0.0562872	0.0416276	-0.0922002	0.0797568	-0.00817609	0.140098	-0.0918368
	-0.0298941	0.046276	-0.101216	0.136075	0.031794	-0.0895848	0.0323258	-0.0437355	0.0783716	0.0347252	0.089068	-0.080508	0.103983	0.104531	0.244899	-0.0996387	-0.0584954	-0.0309158	-0.216412	-0.0551618	-0.17165	0.0629436	0.0285835	0.0458424	0.0579161	-0.0975897	0.0653586	-0.00101706	0.149223	-0.0906641
	-0.0302526	0.031367	-0.0951564	0.138668	0.038122	-0.0995361	0.0249688	-0.0387896	0.0772235	0.0365421	0.0836087	-0.0801229	0.100291	0.113071	0.244974	-0.0998218	-0.072705	-0.0291599	-0.20859	-0.0589275	-0.185162	0.0481371	0.0235097	0.0402951	0.0523527	-0.0932778	0.0563057	0.00348559	0.135977	-0.097014
	-0.0223526	0.0435276	-0.099358	0.14591	0.0342714	-0.105761	0.032911	-0.0343053	0.0772804	0.041629	0.0794803	-0.0842845	0.0948079	0.116416	0.236427	-0.0941486	-0.0681031	-0.026167	-0.223098	-0.0509408	-0.181064	0.0606027	0.0425575	0.0479265	0.0358358	-0.0815202	0.0559232	-0.00858256	0.129961	-0.107012
	-0.0217277	0.0457507	-0.0998792	0.14559	0.0310697	-0.103007	0.0267418	-0.0371844	0.0841076	0.0427876	0.0691438	-0.0902807	0.078141	0.109816	0.239997	-0.0959966	-0.0711833	-0.0344276	-0.228746	-0.0457463	-0.175815	0.0638083	0.0400206	0.0480852	0.0245369	-0.0955739	0.0557101	-0.00136771	0.130792	-0.111165
	-0.0331721	0.0488126	-0.080832	0.15391	0.0284785	-0.102069	0.017047	-0.0247207	0.0935883	0.033977	0.0668976	-0.0908583	0.0906282	0.114548	0.234398	-0.0866273	-0.0767764	-0.0370894	-0.216636	-0.0475975	-0.180963	0.0635521	0.044392	0.0329184	0.0490461	-0.0836971	0.0515726	-2.31805e-06	0.135526	-0.114144
	-0.0319394	0.0442809	-0.0847562	0.153623	0.0191587	-0.110295	0.0229324	-0.0175521	0.0725977	0.0322761	0.0664484	-0.089284	0.102481	0.107093	0.238155	-0.0738344	-0.0823496	-0.049286	-0.219868	-0.0313248	-0.1875	0.0619005	0.0428103	0.0209983	0.0443233	-0.0704021	0.054031	-0.00302794	0.130141	-0.108186
	-0.0364827	0.0506856	-0.0837314	0.162179	0.0126031	-0.125223	0.0142938	-0.0285276	0.0760959	0.0379053	0.0609387	-0.0880962	0.0977932	0.113177	0.234793	-0.0760671	-0.0856873	-0.0504872	-0.215916	-0.0250008	-0.196305	0.0465647	0.0389853	0.0215491	0.0437881	-0.0719783	0.0518628	-0.00208762	0.130991	-0.0990617
	-0.0463493	0.0640188	-0.0835052	0.160495	0.011326	-0.117971	0.00482433	-0.0271562	0.0800448	0.0388581	0.0676296	-0.0791615	0.0985722	0.120526	0.224312	-0.0638973	-0.0927466	-0.0405453	-0.215788	-0.025299	-0.186247	0.0469765	0.0476509	0.0271346	0.0421436	-0.0737356	0.0522287	-0.00406129	0.139267	-0.117532
	-0.0477697	0.0581217	-0.0888191	0.16228	0.0119542	-0.119201	0.00093881	-0.0250684	0.0875503	0.0296815	0.0690108	-0.0933411	0.107259	0.128052	0.234681	-0.0697906	-0.0849905	-0.0513558	-0.228025	-0.0261935	-0.187348	0.043045	0.0438653	0.0163756	0.0196807	-0.0762112	0.0522595	-0.0132326	0.144344	-0.124347
	-0.0432893	0.0602227	-0.0799284	0.168091	0.0184728	-0.117731	-0.0043043	-0.0293594	0.0965599	0.0319839	0.0719232	-0.110561	0.108616	0.130187	0.245518	-0.0672471	-0.0784446	-0.0493792	-0.217387	-0.0199948	-0.18733	0.0458175	0.0483336	0.0204857	0.0185909	-0.0867704	0.053832	-0.0139898	0.136574	-0.112989
	-0.0386212	0.0686564	-0.0885242	0.168175	0.00995274	-0.120669	-0.00920802	-0.0139581	0.100528	0.0367922	0.0655989	-0.0986377	0.107548	0.133763	0.234774	-0.0717848	-0.0865676	-0.0428917	-0.222443	-0.0269786	-0.182622	0.0495919	0.0481973	0.00832914	0.0322415	-0.0743549	0.0544122	-0.00297212	0.144706	-0.124217
	-0.0329541	0.0816233	-0.0798948	0.167889	0.00989657	-0.129648	-0.00984878	-0.00964913	0.103537	0.0382726	0.0553799	-0.10474	0.112759	0.14024	0.227768	-0.067978	-0.0828815	-0.0402127	-0.225898	-0.0124938	-0.193647	0.0380505	0.0546379	0.0126178	0.0266973	-0.0627165	0.051832	0.00112406	0.147398	-0.128107
	-0.0288479	0.0877999	-0.0705005	0.166289	0.017005	-0.133246	-0.0187711	-0.0030201	0.104948	0.0441508	0.0506693	-0.113691	0.108488	0.129672	0.221268	-0.0792877	-0.0797458	-0.0444813	-0.206655	-0.00300044	-0.186043	0.0357095	0.0609408	0.00120882	0.0417433	-0.0763103	0.0483352	-0.00658885	0.150054	-0.115652
	-0.0358579	0.089848	-0.0761268	0.155611	0.00602676	-0.143528	-0.0236939	-0.000797428	0.105005	0.037305	0.0509688	-0.114129	0.111565	0.131841	0.210317	-0.0770195	-0.0783166	-0.0386604	-0.201663	-0.00300044	-0.198253	0.0499656	0.0577984	-0.00168233	0.0448586	-0.0648919	0.0534507	-0.00337859	0.139809	-0.108762
	-0.0399799	0.0822354	-0.0606214	0.148773	0.00339711	-0.142592	-0.0211659	-0.003137	0.097387	0.0441065	0.0544311	-0.115876	0.119545	0.131291	0.222715	-0.0618662	-0.0962122	-0.0342613	-0.222571	0.0141984	-0.206991	0.0400955	0.0625997	-0.00445601	0.0352427	-0.0532737	0.0532518	-0.0105204	0.126401	-0.117775
	-0.035468	0.0865934	-0.0419217	0.160798	0.00122422	-0.131778	-0.0320691	-0.00696185	0.0885088	0.0489148	0.0456424	-0.114968	0.124323	0.137055	0.218132	-0.0582056	-0.100594	-0.0405266	-0.213853	0.0232378	-0.206212	0.0371843	0.0682593	-0.00217513	0.0370206	-0.0611002	0.0478781	-0.0130852	0.132346	-0.128201
	-0.0312988	0.0886577	-0.0476167	0.173834	-0.00466476	-0.132842	-0.0443094	-0.0136673	0.0903148	0.0452207	0.0439449	-0.133605	0.116415	0.120187	0.219015	-0.0625248	-0.0897943	-0.0403231	-0.211613	0.0255917	-0.202638	0.0344712	0.0655665	-0.00953193	0.0387984	-0.0383623	0.0488858	-0.00989213	0.132075	-0.124403
	-0.0248664	0.082253	-0.0577045	0.160378	0.00600754	-0.124598	-0.034578	0.00246688	0.0921951	0.0559812	0.0338911	-0.136629	0.109538	0.107235	0.227843	-0.0699737	-0.094928	-0.0413766	-0.219483	0.0295302	-0.212884	0.0396823	0.0711867	-0.0109874	0.0226048	-0.0335518	0.0514353	-0.0120333	0.132472	-0.121945
	-0.0260374	0.0916503	-0.042894	0.148621	0.0196539	-0.127775	-0.0382748	0.00878717	0.0792936	0.0543098	0.0388354	-0.119722	0.113066	0.0974679	0.221099	-0.0680518	-0.111558	-0.0238005	-0.215549	0.0407811	-0.225126	0.0342165	0.0734708	-0.0125207	0.0335983	-0.0145871	0.0545034	-0.0149859	0.142845	-0.119376
	-0.0326889	0.0884826	-0.0464182	0.149312	0.0107539	-0.120669	-0.0363877	0.00625576	0.080233	0.0535617	0.033642	-0.118324	0.119219	0.103374	0.225307	-0.0587918	-0.0952765	-0.0107539	-0.223307	0.0400752	-0.227361	0.0235581	0.0708945	-0.0176943	0.0506905	-0.0202166	0.0546112	-0.00980053	0.145104	-0.124979
	-0.0392775	0.0941693	-0.056506	0.164234	0.0171189	-0.115179	-0.0259204	0.00202325	0.0631739	0.0531228	0.0263689	-0.115631	0.111058	0.0968442	0.224688	-0.0539602	-0.0974949	-0.0218239	-0.221307	0.0345204	-0.231714	0.0235199	0.0771399	-0.0199965	0.0511101	-0.0166835	0.0497857	0.00343121	0.143387	-0.138908
	-0.0392303	0.0897082	-0.0562286	0.162719	0.0225511	-0.10945	-0.0443664	0.00861332	0.0642271	0.0498676	0.0345069	-0.118849	0.105593	0.0962398	0.217475	-0.0608414	-0.11638	-0.023283	-0.213549	0.0517813	-0.224499	0.0251319	0.0743093	-0.0126794	0.0405378	-0.0174421	0.0494352	-0.00184718	0.14738	-0.130827
	-0.041416	0.0903732	-0.0564198	0.151047	0.0230847	-0.104953	-0.0521375	0.00513468	0.0759077	0.0538846	0.0335916	-0.117363	0.115455	0.107431	0.22155	-0.0520199	-0.117187	-0.00487701	-0.217932	0.0676158	-0.231171	0.0225165	0.0639075	-0.00264656	0.0452026	-0.0184996	0.0524738	0.00160352	0.142339	-0.130044
	-0.0325012	0.0920874	-0.0458984	0.148655	0.0216553	-0.0973146	-0.0478189	-0.00340678	0.0730674	0.0692032	0.0368706	-0.120842	0.119834	0.103642	0.20857	-0.0442801	-0.126208	-0.00947816	-0.224314	0.0661248	-0.226007	0.0222221	0.070504	-0.0119517	0.0384737	0.000443448	0.0500309	0.00501701	0.146134	-0.139
	-0.0397147	0.100837	-0.0445787	0.145186	0.0353578	-0.0925767	-0.0308051	0.00843796	0.0637574	0.0650555	0.029298	-0.129339	0.11142	0.0885175	0.204663	-0.0462374	-0.134973	-0.0179236	-0.216476	0.0777847	-0.221062	0.0191339	0.0894928	-0.00988589	0.031036	-0.00540435	0.0427625	0.00333818	0.149459	-0.142761
	-0.0408069	0.10047	-0.0517496	0.128765	0.0413237	-0.104512	-0.0251656	0.00412901	0.0806284	0.065964	0.0324763	-0.136577	0.111167	0.0857783	0.207123	-0.0635865	-0.119442	-0.00169777	-0.225386	0.0898827	-0.236032	0.0135111	0.0874433	-0.00726935	0.0309411	-0.0163645	0.0456791	0.0116236	0.140207	-0.135594
	-0.032345	0.0960776	-0.0610725	0.126407	0.0489273	-0.0941745	-0.040538	-0.00178362	0.098271	0.0727074	0.0411319	-0.126105	0.113428	0.0875571	0.198877	-0.0467498	-0.122322	-0.00175367	-0.216428	0.0970392	-0.240214	0.0111717	0.0820774	-0.0148626	0.0250529	-0.0049662	0.0384427	0.014207	0.127394	-0.140043
	-0.0245697	0.098055	-0.0513672	0.130534	0.0502991	-0.0964516	-0.0313713	0.00455466	0.0984592	0.074364	0.0326428	-0.126437	0.102607	0.0930548	0.196661	-0.052917	-0.131268	-0.000847777	-0.203856	0.102358	-0.253371	0.00896957	0.0787398	-0.00443618	0.0303094	0.00832877	0.0382284	0.0200564	0.120311	-0.132483
	-0.024382	0.102604	-0.0494226	0.127636	0.0510618	-0.107908	-0.0260711	0.00505675	0.114935	0.0690134	0.0326931	-0.126262	0.0954409	0.0926105	0.196755	-0.0600721	-0.134093	0.00650833	-0.206926	0.104728	-0.248377	-0.00223944	0.0899605	-0.0173022	0.0282261	0.00713196	0.0371449	0.00981594	0.119606	-0.134625
	-0.0208074	0.122693	-0.0487277	0.130348	0.0586285	-0.0971864	-0.0391233	0.00658399	0.122309	0.0685154	0.0408492	-0.117538	0.0968346	0.0880911	0.189542	-0.0587549	-0.141849	0.00111165	-0.189139	0.105167	-0.243601	0.00936151	0.0806712	-0.0134071	0.0330244	0.0107843	0.0318777	0.00293171	0.123907	-0.146039
	-0.026443	0.118564	-0.0486927	0.133228	0.0629728	-0.109598	-0.0434989	-0.00108819	0.118321	0.0821331	0.0253193	-0.123341	0.0904289	0.104424	0.190012	-0.0720233	-0.15186	-0.00421192	-0.182581	0.113626	-0.242026	0.0133541	0.0693718	-0.0111644	0.0345547	0.0314459	0.0401822	0.000348334	0.122624	-0.142147
	-0.028504	0.115081	-0.0585731	0.139342	0.0631827	-0.103612	-0.0475732	0.00542394	0.11772	0.0850358	0.0260849	-0.129199	0.105936	0.100901	0.199348	-0.0842299	-0.142362	0.00866987	-0.183797	0.124234	-0.244736	0.00574412	0.0843009	-0.0069154	0.0248231	0.0247776	0.0470681	-0.013141	0.121179	-0.149018
	-0.0207287	0.121486	-0.0584344	0.139039	0.0719689	-0.0995361	-0.0402542	0.0104283	0.113469	0.0754635	0.0249037	-0.123604	0.114696	0.108463	0.207368	-0.0803309	-0.148908	0.0139189	-0.178246	0.113578	-0.249325	-0.00182615	0.0812176	-0.0149801	0.0245369	0.0111234	0.0505649	-0.0138595	0.122534	-0.137306
	-0.0268487	0.114644	-0.0620623	0.128647	0.0851762	-0.10049	-0.0293144	0.0161491	0.098309	0.0699218	0.0177468	-0.134601	0.11247	0.114797	0.199403	-0.0823805	-0.152831	0.0192411	-0.178534	0.119306	-0.259942	-0.00603372	0.0716937	-0.00359095	0.0288192	0.0221827	0.0484121	-0.00312097	0.123926	-0.126227
	-0.0336722	0.112842	-0.0727238	0.134356	0.0899211	-0.0927419	-0.0180733	0.0133269	0.0934366	0.0706256	0.0170806	-0.132818	0.104091	0.108979	0.199479	-0.0821789	-0.147496	0.0212191	-0.186131	0.117501	-0.255879	-0.00662391	0.0722205	-0.00911847	0.0192789	0.0279314	0.0439692	-0.00300934	0.115197	-0.130362
	-0.0203073	0.114312	-0.0656391	0.141143	0.103148	-0.0875655	-0.0142639	0.00600397	0.106623	0.0778535	0.0152837	-0.14079	0.0972332	0.11001	0.207932	-0.090214	-0.145222	0.0252111	-0.178773	0.128376	-0.259181	-0.0113027	0.0714016	-0.0117747	0.0252635	0.0252374	0.0341063	-0.00742039	0.117221	-0.112673
	-0.0121893	0.110339	-0.0707092	0.138601	0.129678	-0.0757401	-0.0196957	0.00832256	0.0906911	0.0787324	0.0131033	-0.138517	0.0922198	0.134137	0.212421	-0.101871	-0.166546	0.0343589	-0.170167	0.138012	-0.25029	-0.00803915	0.0706796	-0.00536074	0.0152264	0.0369748	0.03177	-0.00976332	0.117727	-0.110476
	-0.0208074	0.116516	-0.0833489	0.133093	0.134442	-0.0852144	-0.0127161	0.0125746	0.0914993	0.077443	0.024022	-0.136507	0.10429	0.133567	0.198727	-0.0940748	-0.166932	0.0325658	-0.18218	0.133994	-0.240469	-0.0196004	0.0646295	-0.00244975	0.00817128	0.0393498	0.0347624	-0.0202085	0.102548	-0.104499
	-0.018325	0.110811	-0.0713691	0.126205	0.130801	-0.0893826	-0.0130189	-0.00549456	0.100434	0.0796272	0.0253361	-0.142276	0.105973	0.140952	0.214524	-0.0970214	-0.16629	0.0326948	-0.168472	0.148636	-0.240502	-0.0267391	0.0494658	-0.00817408	0.00474898	0.0232603	0.0385955	-0.00778965	0.11245	-0.0998618
	-0.0134693	0.108431	-0.0665938	0.127097	0.144676	-0.085361	-0.00700193	-0.00848909	0.0901455	0.0814589	0.013386	-0.149497	0.105574	0.148352	0.217756	-0.10295	-0.176411	0.0380355	-0.169623	0.148024	-0.231544	-0.0338168	0.0506752	-0.00764314	0.0035064	0.0119223	0.0372053	-0.0118672	0.117095	-0.094016
	-0.00619409	0.12306	-0.0714041	0.122786	0.144619	-0.0882804	-0.00449302	0.000265196	0.0963527	0.0769734	0.00489684	-0.156122	0.102028	0.15031	0.206597	-0.10436	-0.16673	0.0425822	-0.16756	0.134559	-0.227464	-0.0232575	0.0589306	0.00317542	0.00431007	0.019628	0.0314799	-0.0167391	0.10759	-0.0930296
	-0.00711439	0.109936	-0.0840788	0.123072	0.152681	-0.0791009	0.00312734	-0.011677	0.100077	0.0749212	-0.00016231	-0.143307	0.0999111	0.162747	0.215314	-0.096729	-0.172597	0.0454662	-0.174647	0.132378	-0.228326	-0.0208784	0.0688844	-0.0191513	0.0247653	0.0207459	0.0354646	-0.0220347	0.110426	-0.0905905
	-0.00844155	0.113017	-0.0724801	0.126154	0.149803	-0.0771172	0.00999284	-0.018904	0.0968414	0.0788347	0.00571271	-0.135423	0.100074	0.165985	0.220799	-0.100534	-0.188145	0.046944	-0.186403	0.140852	-0.230375	-0.0415244	0.0653909	-0.0189728	0.0186102	0.0210044	0.0440154	-0.0193955	0.107445	-0.0826767
	-0.0157797	0.128188	-0.0715778	0.130651	0.159789	-0.0744371	-0.00219184	-0.0227498	0.105117	0.0729712	-0.00289263	-0.141315	0.0940472	0.155558	0.222451	-0.10381	-0.174082	0.0406787	-0.174214	0.140209	-0.22555	-0.0112448	0.0657421	-0.0145285	0.0053421	0.0218838	0.0309304	-0.0133071	0.106903	-0.0730877
	-0.0189341	0.116481	-0.0740772	0.134104	0.171968	-0.0572886	-0.00794405	-0.0230406	0.109499	0.0686473	-0.0042907	-0.13315	0.100092	0.164491	0.215464	-0.111809	-0.178098	0.0284634	-0.163545	0.136003	-0.209074	-0.0100446	0.0758699	-0.0226909	0.0114216	0.0288309	0.026549	-0.0275149	0.110716	-0.0720451
	-0.00182268	0.127173	-0.0813707	0.128816	0.175874	-0.0576731	0.0013733	-0.0328755	0.0993622	0.0695114	0.00168501	-0.137118	0.105159	0.167106	0.208796	-0.0937639	-0.185689	0.0300344	-0.164457	0.143441	-0.219691	-0.0354883	0.0791106	-0.0180879	0.0274046	0.0262546	0.0250369	-0.0198936	0.114565	-0.0726039
	0.00454795	0.128345	-0.0862496	0.129051	0.184183	-0.0444906	0.0111997	-0.0309241	0.109594	0.0652602	-0.00462376	-0.122345	0.116885	0.165469	0.197525	-0.084247	-0.170874	0.0352634	-0.172359	0.147851	-0.209649	-0.0306127	0.0743684	-0.0165546	0.0224906	0.0326629	0.0355107	-0.0187872	0.119931	-0.0764583
	0.00604706	0.119544	-0.0747546	0.12932	0.193312	-0.0335838	0.0232528	-0.0441612	0.107374	0.0688076	-0.0123125	-0.126524	0.108724	0.183617	0.198784	-0.0901587	-0.164584	0.0510836	-0.171751	0.144964	-0.200301	-0.0257951	0.0850426	-0.0189545	0.0172905	0.0446201	0.0392361	-0.0231969	0.128406	-0.0838869
	0.0169283	0.116673	-0.0889928	0.129152	0.191407	-0.0436647	0.0215748	-0.0415324	0.0960522	0.0617128	-0.0154082	-0.130196	0.0960753	0.183349	0.214657	-0.0896647	-0.16132	0.0547803	-0.172711	0.140757	-0.195458	-0.0184216	0.0888101	-0.0125024	0.0149002	0.0516477	0.0358624	-0.0294528	0.121071	-0.0759182
	0.0170688	0.117321	-0.0934031	0.128176	0.175302	-0.0446743	0.0197066	-0.0406436	0.118716	0.0605985	-0.0136112	-0.108481	0.111131	0.172319	0.217061	-0.0887492	-0.171076	0.0495312	-0.174934	0.141636	-0.189244	-0.0240246	0.0794815	-0.0106914	0.00528427	0.0549006	0.0435879	-0.0285669	0.115685	-0.0768482
	0.0213155	0.104511	-0.0949477	0.131089	0.166079	-0.0355675	0.0234605	-0.0561423	0.120296	0.0632522	-0.0224657	-0.127118	0.10382	0.181749	0.206335	-0.0687842	-0.168948	0.0503253	-0.164056	0.153406	-0.183486	-0.0330497	0.0734314	-0.015807	0.00889785	0.0516864	0.0369305	-0.0327933	0.114709	-0.0766258
	0.0308708	0.10236	-0.0913885	0.122887	0.18001	-0.0302799	0.0216684	-0.0511185	0.119712	0.0646883	-0.0236805	-0.138325	0.100943	0.178012	0.206035	-0.0624694	-0.159542	0.0569046	-0.158858	0.144131	-0.19053	-0.0383584	0.0783689	-0.0158452	0.00958586	0.0683551	0.0454198	-0.0433858	0.115288	-0.0791761
	0.0321823	0.101589	-0.0909549	0.129	0.175302	-0.0304451	0.0299295	-0.0508082	0.119901	0.0750974	-0.0258944	-0.139216	0.100544	0.178475	0.205377	-0.0712355	-0.16695	0.061414	-0.156811	0.132316	-0.202046	-0.0390477	0.0778422	-0.0266058	0.00190053	0.0643822	0.0509462	-0.0369825	0.111728	-0.075173
	0.0306517	0.116884	-0.103577	0.124403	0.170176	-0.0203286	0.0222346	-0.0634653	0.136735	0.0765482	-0.0291901	-0.142259	0.110606	0.181998	0.202128	-0.0474453	-0.15978	0.0566465	-0.150204	0.145779	-0.195831	-0.0441001	0.0818231	-0.0234186	0.00528427	0.0707704	0.052366	-0.037794	0.104952	-0.0770157
	0.0388326	0.124601	-0.0973259	0.124908	0.184183	-0.0188775	0.0407756	-0.0623832	0.145443	0.076754	-0.0209011	-0.13294	0.113374	0.184684	0.200605	-0.0423767	-0.159322	0.0613968	-0.148444	0.150895	-0.189328	-0.0449664	0.0732558	-0.00835106	0.00778872	0.0756211	0.0524122	-0.0398049	0.11021	-0.0924707
	0.0468428	0.118354	-0.0997741	0.132571	0.195256	-0.0334556	0.0438683	-0.0676393	0.148566	0.0657593	-0.0137442	-0.142609	0.126368	0.193206	0.20085	-0.0382775	-0.15747	0.0486626	-0.153676	0.147302	-0.198778	-0.0425476	0.0812373	-0.0174975	0.00394679	0.0603908	0.048855	-0.0401741	0.113283	-0.0819127
	0.0449066	0.127698	-0.10297	0.132454	0.198078	-0.017996	0.0487734	-0.0635627	0.162144	0.0691896	-0.0129954	-0.144321	0.123509	0.168867	0.194765	-0.038753	-0.1534	0.037703	-0.142574	0.13288	-0.186026	-0.0526342	0.0952113	-0.0127969	0.0142315	0.0682761	0.050366	-0.0419274	0.10927	-0.0708349
	0.0599098	0.116901	-0.0983857	0.128883	0.191045	-0.0104685	0.0660696	-0.0584414	0.170195	0.0732202	-0.0198193	-0.148028	0.117464	0.170095	0.193261	-0.0348909	-0.155967	0.0365764	-0.138655	0.132221	-0.17292	-0.0565078	0.100305	-0.00453534	0.00645123	0.0760608	0.0420603	-0.0380345	0.116733	-0.0632937
	0.0652185	0.120418	-0.0888878	0.136546	0.194551	-0.0178864	0.0611834	-0.060219	0.178998	0.0657593	-0.0232648	-0.143185	0.11352	0.175753	0.185579	-0.026491	-0.137228	0.0430452	-0.144733	0.13186	-0.174579	-0.0385551	0.0892188	0.00921556	0.00237799	0.0679959	0.0323348	-0.0486814	0.118523	-0.0771659
	0.0688561	0.123481	-0.0894614	0.135367	0.207854	-0.0203101	0.0782352	-0.05533	0.185599	0.0654068	-0.0209682	-0.137871	0.121879	0.170539	0.197187	-0.0324751	-0.128115	0.0433777	-0.157563	0.134418	-0.16811	-0.0400893	0.0837167	0.0128345	-0.00779251	0.0728063	0.0344568	-0.0603445	0.1251	-0.0711699
	0.0815961	0.100119	-0.081873	0.138348	0.190968	-0.0198145	0.0893066	-0.0392527	0.20138	0.0571102	-0.0266431	-0.134845	0.132865	0.177069	0.205189	-0.0384776	-0.13842	0.0394402	-0.157259	0.122209	-0.168636	-0.0507859	0.0836183	0.0292202	-0.0128592	0.0759617	0.0378163	-0.0372959	0.126744	-0.0664029
	0.0822669	0.0974769	-0.0767867	0.133346	0.194952	-0.0255606	0.0898348	-0.0418996	0.223217	0.0500438	-0.0319863	-0.132345	0.122857	0.158387	0.191269	-0.0391547	-0.137173	0.0212922	-0.143389	0.11838	-0.157188	-0.0340334	0.0846915	0.0285321	-0.00849981	0.0785953	0.0449461	-0.0387901	0.130918	-0.0782086
	0.0933057	0.0836536	-0.0756757	0.128276	0.195886	-0.0177212	0.0870245	-0.0280645	0.232715	0.0530785	-0.0426055	-0.137364	0.126856	0.144991	0.180939	-0.0409672	-0.128996	0.0176701	-0.152363	0.120028	-0.148365	-0.0401884	0.0838332	0.0216864	-0.0136036	0.0797333	0.0519078	-0.0411889	0.124666	-0.0728263
	0.0976456	0.087766	-0.0756582	0.126727	0.190912	-0.0146908	0.0910241	-0.014634	0.23958	0.05085	-0.0416567	-0.141752	0.129552	0.153512	0.187852	-0.0332259	-0.133707	0.0295714	-0.154251	0.131185	-0.144471	-0.0348005	0.0813735	0.0301646	-0.0114624	0.0687344	0.047511	-0.036317	0.119715	-0.0748943
	0.100144	0.0943444	-0.0774977	0.122298	0.192723	-0.00580468	0.105792	-0.0169526	0.236458	0.0453526	-0.028941	-0.135056	0.12662	0.152801	0.188509	-0.038313	-0.138952	0.03214	-0.152651	0.129412	-0.141998	-0.0147447	0.0927713	0.0384856	0.00243582	0.0827679	0.0402438	-0.0556572	0.114294	-0.068247
	0.0878105	0.0933482	-0.0701706	0.126761	0.183574	-0.00488616	0.114884	-0.0145186	0.246333	0.0427432	-0.0240135	-0.141472	0.139342	0.143923	0.188772	-0.0578224	-0.138896	0.0357077	-0.144798	0.116372	-0.141761	-0.015492	0.0847308	0.0434624	0.00119324	0.0921101	0.0484583	-0.0594772	0.117854	-0.0523082
	0.0926651	0.0893227	-0.066004	0.129034	0.178962	-0.00789804	0.110282	-0.0118508	0.250865	0.0364398	-0.0169896	-0.138553	0.148987	0.131771	0.180056	-0.0588472	-0.139684	0.0252655	-0.138671	0.107741	-0.139966	-0.0263655	0.080594	0.0219809	0.0103895	0.089814	0.0539078	-0.0500654	0.115993	-0.0592342
	0.0937585	0.0869951	-0.0694945	0.137641	0.19703	-0.00732842	0.113506	9.13392e-05	0.243021	0.0452651	-0.021118	-0.144339	0.157946	0.137055	0.191214	-0.0399978	-0.146799	0.0218842	-0.150764	0.10796	-0.125607	-0.0221564	0.0898833	0.0243808	0.0148824	0.0894347	0.0585497	-0.0561553	0.129237	-0.0545047
	0.105374	0.103882	-0.0656215	0.122635	0.183135	-0.01179	0.124221	-0.00539714	0.24447	0.0443998	-0.0254619	-0.142013	0.156171	0.13508	0.183361	-0.040821	-0.157029	0.0179109	-0.146301	0.111805	-0.133819	-0.0154722	0.0796964	0.0422617	0.00966297	0.0951246	0.0548705	-0.0512276	0.136141	-0.054691
	0.111557	0.100574	-0.0554651	0.106871	0.195637	-0.00899883	0.134349	-0.0009533	0.254345	0.0382874	-0.021451	-0.144741	0.142618	0.130863	0.181183	-0.0437847	-0.162439	0.00883614	-0.152892	0.100052	-0.127282	-0.0149415	0.0933374	0.0437568	0.0062214	0.0974609	0.0497857	-0.0458576	0.131045	-0.0615246
	0.114508	0.10264	-0.0624448	0.125093	0.202251	-0.00246241	0.127201	0.017483	0.270238	0.0489444	-0.0287073	-0.152975	0.141025	0.138817	0.167471	-0.0546742	-0.14977	-0.00404422	-0.146445	0.0996122	-0.122033	-0.00607338	0.097553	0.0462361	0.00234092	0.117183	0.0598937	-0.0445108	0.133502	-0.056125
	0.132244	0.0976519	-0.0617674	0.119654	0.187976	0.00405549	0.127144	0.0124966	0.27778	0.0446056	-0.0231318	-0.153273	0.139921	0.134938	0.167809	-0.0380206	-0.137888	0.0075246	-0.148109	0.0920333	-0.121779	-0.0221183	0.0935524	0.0471606	-0.0036822	0.124888	0.059008	-0.0476666	0.138381	-0.0400014
	0.132774	0.0910722	-0.0607776	0.113001	0.194838	-0.00275719	0.128917	0.0248449	0.28173	0.0298873	-0.0277585	-0.148483	0.144663	0.12202	0.172655	-0.0318165	-0.148137	0.00541753	-0.153787	0.0802639	-0.125167	-0.0309848	0.0976695	0.0491669	-0.00817507	0.135808	0.0550837	-0.0425185	0.134677	-0.0447482
	0.139222	0.10873	-0.0533117	0.111855	0.213019	-0.00275719	0.13052	0.0331736	0.293185	0.0305911	-0.0313537	-0.153989	0.140754	0.133069	0.161722	-0.053594	-0.156883	-0.0112527	-0.129297	0.0713499	-0.119917	-0.0236509	0.0967719	0.0486939	-6.86247e-05	0.147326	0.0617718	-0.0505076	0.134731	-0.0419741
	0.143095	0.114556	-0.0559687	0.114533	0.202079	0.0129601	0.139385	0.0296755	0.305335	0.0363954	-0.0320199	-0.152031	0.14383	0.12291	0.160277	-0.0474084	-0.141812	0.000945382	-0.122674	0.0748186	-0.117105	-0.0113027	0.103037	0.0506819	0.00314311	0.155012	0.0558321	-0.0515782	0.12978	-0.0370034
	0.148153	0.106787	-0.0559862	0.117009	0.201775	0.0130157	0.122995	0.028361	0.300124	0.0524486	-0.0425719	-0.151664	0.150905	0.115936	0.162888	-0.0389716	-0.134478	-0.0164831	-0.132369	0.080169	-0.105387	-0.00949403	0.10973	0.0616377	-0.000737366	0.150181	0.0599387	-0.0437365	0.127991	-0.0418065
	0.15457	0.119841	-0.0344909	0.116723	0.214009	0.0145394	0.120278	0.0353573	0.297078	0.0500438	-0.0315706	-0.161682	0.153801	0.108997	0.177821	-0.0430722	-0.135907	-0.0124911	-0.127154	0.0853636	-0.113515	-0.0140554	0.110922	0.044091	0.0165446	0.143753	0.0622751	-0.0246925	0.122353	-0.0347881
	0.16297	0.130516	-0.0435539	0.118845	0.204385	0.0174032	0.137386	0.0510868	0.297229	0.0523155	-0.0362812	-0.159165	0.151974	0.118427	0.16067	-0.0470422	-0.134002	0.00199892	-0.116357	0.0841708	-0.108199	-0.0119326	0.111136	0.050897	0.0151108	0.151178	0.0596486	-0.00679208	0.123383	-0.0300586
	0.16336	0.118773	-0.0324763	0.111333	0.212543	0.010169	0.137876	0.0421197	0.295084	0.0605542	-0.0393433	-0.157923	0.158542	0.129386	0.173895	-0.041095	-0.120194	-0.00118032	-0.121474	0.0820835	-0.11184	-0.00841278	0.119566	0.0804829	0.0154548	0.143573	0.0625498	-0.0291393	0.135815	-0.0347693
	0.167232	0.127383	-0.024698	0.100655	0.234098	-0.000131233	0.146855	0.0212509	0.292733	0.0699809	-0.0387108	-0.15983	0.150181	0.122572	0.180131	-0.0298592	-0.118984	-0.0100515	-0.128178	0.0840296	-0.104846	-0.0151184	0.11057	0.0731261	0.033235	0.148763	0.073084	-0.0342503	0.148085	-0.035048
	0.184156	0.137462	-0.0316602	0.0962939	0.241607	0.0203225	0.135763	0.0360527	0.304978	0.0674159	-0.0340841	-0.160809	0.152896	0.130703	0.172205	-0.0254122	-0.118508	-0.00443266	-0.129617	0.088769	-0.106116	-0.00630823	0.092517	0.0721619	0.0222801	0.16577	0.0706423	-0.017366	0.149296	-0.0225737
	0.182126	0.128117	-0.0177869	0.102962	0.241797	0.0236833	0.12886	0.0408637	0.290081	0.0762696	-0.0183554	-0.170057	0.15724	0.150221	0.175284	-0.0287421	-0.110348	-0.00478384	-0.124978	0.0857871	-0.0917382	-0.0050699	0.108657	0.0839843	0.00973859	0.162118	0.054565	-0.0138595	0.152946	-0.0147523
	0.187965	0.122816	-0.0124919	0.0973206	0.235394	0.0168336	0.143082	0.0488447	0.300463	0.0837897	-0.00771941	-0.178187	0.164079	0.143905	0.1735	-0.0403995	-0.101364	-0.0025664	-0.123411	0.0813617	-0.0866252	-0.00241634	0.126495	0.0839645	0.0219361	0.155371	0.0575574	-0.0190277	0.147561	-0.0215671
	0.196068	0.13342	-0.0205826	0.0907187	0.244751	0.0281263	0.12971	0.0561886	0.295723	0.0757125	-0.00245887	-0.175756	0.168567	0.154296	0.165893	-0.0452864	-0.0906006	-0.000459331	-0.124739	0.080483	-0.0756519	-0.00556249	0.107213	0.0825868	0.0202917	0.149102	0.0621069	-0.0132698	0.143062	-0.0145112
	0.213445	0.125388	-0.0158423	0.100841	0.232154	0.0410881	0.115714	0.0462563	0.291229	0.0836146	-0.0116477	-0.175091	0.149078	0.169953	0.166099	-0.0338661	-0.0947076	0.0064338	-0.121251	0.0860232	-0.0733653	-0.00805897	0.0994647	0.0766077	0.0159901	0.162637	0.0579695	-0.00114587	0.147579	-0.00417701
	0.212617	0.121766	-0.0132729	0.0860031	0.236976	0.0417674	0.126333	0.0537531	0.298658	0.0917793	-0.0144271	-0.179096	0.153113	0.168814	0.172336	-0.0341954	-0.0822586	0.0153595	-0.122706	0.0823817	-0.0702158	0.00480013	0.100011	0.0814074	0.0253005	0.157007	0.0661686	0.00540488	0.153398	-0.000471389
	0.214787	0.13391	-0.0163123	0.0888834	0.239072	0.0464867	0.119882	0.0695021	0.304075	0.0976871	-0.00365815	-0.184726	0.165816	0.173974	0.169199	-0.0496595	-0.074521	0.0292389	-0.130192	0.0880314	-0.076939	0.00407269	0.104325	0.0847319	0.0359307	0.151378	0.0632366	0.0100922	0.146965	-0.00695117
	0.233882	0.133542	-0.0173533	0.0970345	0.246409	0.0373984	0.131218	0.0661404	0.306124	0.111379	-0.0146259	-0.179672	0.165184	0.169703	0.166569	-0.0514891	-0.0591012	0.0370565	-0.122226	0.0981212	-0.0792755	-0.0017072	0.111253	0.0818011	0.0365046	0.166789	0.0659092	0.0178237	0.145645	0.00280533
	0.239642	0.131531	-0.0210687	0.0739267	0.247076	0.0393265	0.131313	0.0562081	0.30274	0.117008	-0.0143264	-0.181211	0.161708	0.181962	0.16516	-0.0555528	-0.0652433	0.0372787	-0.11231	0.0921112	-0.0755324	0.0122133	0.104246	0.0789877	0.0329681	0.17709	0.0695268	0.0284907	0.146242	0.00885621
	0.234397	0.131688	-0.0293507	0.0698852	0.264667	0.0330835	0.136085	0.067299	0.31047	0.122843	-0.0147601	-0.181805	0.158922	0.188332	0.164597	-0.048727	-0.0653712	0.0444126	-0.115972	0.0955799	-0.0727046	0.00896957	0.116502	0.0952362	0.042412	0.169863	0.0676641	0.0260175	0.145791	0.00461193
	0.241923	0.122956	-0.0279097	0.0749378	0.266687	0.0310998	0.14859	0.0651737	0.316132	0.124074	-0.00736957	-0.177837	0.171697	0.196481	0.172279	-0.0367573	-0.0427457	0.0564989	-0.111621	0.0960814	-0.0733824	0.0025202	0.119039	0.0987956	0.0531371	0.163395	0.0621069	0.029763	0.147742	0.0165837
	0.239019	0.12257	-0.0228234	0.0753924	0.25994	0.0348821	0.147647	0.0549896	0.303567	0.129572	-0.0194694	-0.179357	0.174033	0.208509	0.171998	-0.0543818	-0.0305712	0.064242	-0.127458	0.0840138	-0.0763283	0.00719901	0.107876	0.0933474	0.0532898	0.165232	0.0674356	0.0248181	0.147018	0.00476067
	0.245326	0.132458	-0.0205826	0.0752748	0.249516	0.0407221	0.154287	0.0516474	0.298132	0.127226	-0.0346495	-0.182469	0.179153	0.211372	0.176431	-0.0552235	-0.0297634	0.0575897	-0.132592	0.0908563	-0.0672016	0.00932338	0.108306	0.100803	0.0534425	0.168745	0.0721225	0.018691	0.154898	0.00677089
	0.254568	0.124426	-0.0162423	0.0770435	0.253061	0.0460467	0.156569	0.0524387	0.30889	0.118768	-0.024264	-0.179585	0.180746	0.210946	0.178535	-0.0357141	-0.0166176	0.0647595	-0.128802	0.0879523	-0.0565158	0.000475126	0.102783	0.102297	0.0592551	0.15074	0.078871	0.0345433	0.15909	0.0258564
	0.253429	0.133018	-0.0197153	0.0798898	0.270156	0.0477726	0.154607	0.0661014	0.293259	0.128663	-0.0162073	-0.174969	0.18089	0.220019	0.186612	-0.0406564	-0.0114838	0.0689923	-0.120611	0.0790711	-0.0512163	0.00248055	0.106061	0.0911641	0.0565401	0.162497	0.0988714	0.0385837	0.148934	0.0124131
	0.257098	0.136639	-0.0170059	0.0735401	0.267411	0.0488008	0.160416	0.0666425	0.29578	0.122769	-0.0308709	-0.165301	0.179551	0.215091	0.187212	-0.0346538	-0.00365377	0.0874169	-0.125938	0.0805304	-0.0491674	0.0144948	0.113322	0.0803456	0.0588533	0.16611	0.100185	0.0452275	0.155765	0.0220396
	0.265528	0.12845	-0.0108597	0.0747693	0.277283	0.0460823	0.161341	0.0713576	0.295084	0.132225	-0.0229485	-0.163622	0.175136	0.231246	0.180356	-0.00711074	-0.00174817	0.0999475	-0.119379	0.0908089	-0.0520293	0.0129209	0.115195	0.0877222	0.0515698	0.160102	0.0931768	0.0595098	0.154608	0.0338627
	0.269338	0.140035	-0.0170059	0.0805129	0.278771	0.0508201	0.167282	0.0750296	0.283084	0.142238	-0.0156922	-0.163378	0.177814	0.229289	0.183249	-0.0105882	0.00584297	0.102793	-0.113573	0.0780037	-0.0490309	0.0123506	0.116151	0.0954528	0.0507097	0.156967	0.0927493	0.0608022	0.153831	0.0293758
	0.28008	0.135012	-0.0130305	0.0793843	0.267372	0.0428141	0.177543	0.0808643	0.28235	0.132796	-0.0263772	-0.152503	0.182502	0.221513	0.186367	-0.0236181	0.0127188	0.111036	-0.108423	0.0763874	-0.0489639	0.00649139	0.110316	0.0993662	0.0447252	0.152078	0.101711	0.0707292	0.151608	0.0393922
	0.278393	0.13062	-0.0100086	0.0723109	0.262666	0.0503786	0.164434	0.0915505	0.282295	0.127886	-0.0220668	-0.156787	0.195946	0.229716	0.191514	-0.0111191	0.0234272	0.118355	-0.10783	0.0731706	-0.0471343	0.0104443	0.11422	0.103675	0.0472682	0.162538	0.111804	0.0672971	0.153579	0.0443268
	0.291586	0.142694	-0.00973121	0.0697336	0.260684	0.0634159	0.171564	0.0758209	0.278795	0.130275	-0.00229363	-0.144112	0.198806	0.233435	0.184958	-0.00581201	0.0143329	0.121662	-0.104838	0.0746299	-0.0495904	0.00831991	0.122475	0.107019	0.0611086	0.169723	0.119895	0.0666516	0.156686	0.0455745
	0.291633	0.142764	-0.0126481	0.0698172	0.274729	0.064444	0.185899	0.0898509	0.265234	0.134189	0.00880836	-0.137975	0.194281	0.236264	0.185503	-0.0105698	0.026196	0.121109	-0.0978968	0.0805146	-0.0469491	0.0058036	0.114532	0.108198	0.0760596	0.163135	0.116659	0.0649728	0.149892	0.0396724
	0.28492	0.145547	-0.00749172	0.0578101	0.277016	0.0627907	0.190877	0.0893863	0.243567	0.131316	0.0100231	-0.125631	0.191278	0.246227	0.207123	0.00114296	0.0339521	0.124841	-0.105527	0.0935084	-0.0451708	0.00574412	0.13108	0.108337	0.0829428	0.172958	0.143209	0.0588084	0.154392	0.0521843
	0.288308	0.14133	-0.0162073	0.057136	0.279476	0.0705205	0.180769	0.0900247	0.255021	0.131273	0.00566236	-0.139776	0.203727	0.23162	0.208344	0.00302789	0.0418362	0.129978	-0.104295	0.0866817	-0.0540782	4.20164e-05	0.127217	0.120532	0.0791572	0.175492	0.141423	0.0698075	0.149838	0.0649575
	0.283046	0.144445	-0.00976622	0.0570851	0.276941	0.0782318	0.196461	0.084247	0.256207	0.13652	0.00577984	-0.146245	0.216304	0.230872	0.195853	0.00873664	0.0514069	0.128758	-0.0908101	0.0817549	-0.0323692	0.00194984	0.10934	0.12661	0.0764422	0.165712	0.131682	0.0837577	0.138706	0.0631322
	0.282827	0.153002	-0.00525223	0.0551819	0.2725	0.080271	0.199969	0.0920151	0.254156	0.128457	0.00606255	-0.136664	0.212721	0.235373	0.200512	0.016881	0.0505081	0.144338	-0.0801888	0.0782545	-0.0422236	0.00568465	0.120836	0.127043	0.090723	0.187849	0.145453	0.0863597	0.147778	0.0665215
	0.291711	0.159407	-0.00679684	0.0496577	0.280524	0.0702642	0.189275	0.105426	0.252633	0.117918	0.00694426	-0.119181	0.211256	0.23258	0.201771	0.0116648	0.040498	0.151083	-0.0790846	0.0756024	-0.0430707	0.00615741	0.136604	0.116126	0.0976254	0.17683	0.150232	0.096749	0.152531	0.0716785
	0.285434	0.158374	0.0127539	0.0586017	0.278979	0.0775169	0.20608	0.103512	0.26074	0.12749	0.0101897	-0.107887	0.205556	0.240979	0.201	0.0086458	0.0331088	0.15441	-0.0779817	0.0711308	-0.0303873	-0.0110877	0.133676	0.123838	0.0956741	0.182219	0.145438	0.109186	0.156831	0.0696683
	0.297098	0.152791	0.0101845	0.0608576	0.28344	0.103093	0.214945	0.0976385	0.26516	0.12812	0.0178139	-0.119863	0.200343	0.242135	0.202278	0.0128543	0.0402591	0.16914	-0.0759495	0.0592823	-0.0374323	-0.00147234	0.125265	0.136426	0.0942031	0.185175	0.156003	0.0957156	0.156993	0.081435
	0.2941	0.155784	0.0177541	0.0520834	0.28988	0.101532	0.210173	0.100787	0.271799	0.120116	0.0186117	-0.115282	0.20932	0.236477	0.202692	0.0179598	0.0400756	0.161914	-0.0646408	0.0619976	-0.036094	0.000868586	0.13192	0.135108	0.0920813	0.182998	0.162584	0.098206	0.154301	0.0814162
	0.283264	0.158828	0.0296478	0.0402435	0.299905	0.100339	0.211626	0.124189	0.277856	0.131536	0.0255866	-0.104984	0.220467	0.245	0.192285	0.0208525	0.036317	0.159271	-0.0666718	0.0606321	-0.0503692	-0.0137214	0.142068	0.145004	0.114907	0.198728	0.159468	0.114297	0.148735	0.0871884
	0.281595	0.157937	0.02489	0.0296327	0.306443	0.119287	0.228375	0.118798	0.27259	0.135274	0.0176964	-0.100002	0.218223	0.250658	0.186969	0.0405435	0.0485655	0.170175	-0.0732944	0.0480947	-0.0522999	-0.0155301	0.139766	0.153659	0.115329	0.193339	0.164172	0.115461	0.167547	0.102103
	0.287418	0.162433	0.0195774	0.031485	0.29779	0.130451	0.240655	0.119126	0.28205	0.132034	0.0133692	-0.0873436	0.225172	0.248522	0.195253	0.0488696	0.0481247	0.166128	-0.0748626	0.0411584	-0.0393459	-0.0196203	0.136389	0.155232	0.117814	0.202003	0.163072	0.113191	0.165541	0.104691
	0.290822	0.163798	0.0256536	0.032884	0.30648	0.133002	0.235223	0.130643	0.279548	0.131023	0.0114715	-0.0954389	0.232863	0.241885	0.19467	0.0415499	0.0493903	0.16511	-0.080061	0.047435	-0.0424101	-0.0315171	0.140332	0.156727	0.112575	0.211085	0.164323	0.123045	0.166336	0.103387
	0.280236	0.16539	0.0215745	0.0378687	0.314066	0.144405	0.241938	0.117562	0.275278	0.12252	0.020743	-0.0928679	0.232971	0.238488	0.201809	0.0434164	0.0543961	0.166793	-0.0650887	0.0522207	-0.042393	-0.0187357	0.144782	0.155606	0.0984084	0.222005	0.166644	0.124815	0.171865	0.0996078
	0.272102	0.17603	0.031766	0.0363861	0.306728	0.14782	0.245841	0.108208	0.271706	0.115923	0.0154166	-0.0765566	0.240227	0.239983	0.214562	0.0579835	0.0646451	0.169603	-0.0480842	0.0513577	-0.0215653	-0.0251653	0.145465	0.1691	0.106152	0.228612	0.171027	0.129706	0.182347	0.0992916
	0.270026	0.183204	0.0398743	0.0327651	0.298838	0.160746	0.242842	0.121503	0.284138	0.120835	0.0134028	-0.0723083	0.237893	0.240925	0.203611	0.0685607	0.0622432	0.174611	-0.0476847	0.0536495	-0.0290332	-0.037454	0.135199	0.174765	0.117928	0.232145	0.18008	0.138361	0.176436	0.109458
	0.265528	0.188436	0.045673	0.0225423	0.302612	0.176775	0.239995	0.122488	0.281185	0.119838	0.0237225	-0.0782706	0.238943	0.249163	0.201902	0.0629059	0.0638573	0.17363	-0.0458125	0.0422721	-0.0252559	-0.0353312	0.147552	0.175809	0.111791	0.241148	0.179072	0.14969	0.187857	0.107987
	0.263686	0.195856	0.0531564	0.0205215	0.319535	0.177436	0.238693	0.130449	0.288839	0.11931	0.00428107	-0.09112	0.246145	0.252863	0.185898	0.0769066	0.0675789	0.178306	-0.0450297	0.0486911	-0.0160951	-0.0324595	0.149406	0.188987	0.114391	0.243563	0.179302	0.150576	0.199675	0.112101
	0.266855	0.199986	0.0624456	0.0224913	0.312941	0.189223	0.254555	0.12873	0.28079	0.117522	0.00687842	-0.0769241	0.238817	0.258094	0.198991	0.0913261	0.0556604	0.194164	-0.0357669	0.0532881	-0.0196346	-0.0298655	0.135491	0.186745	0.111524	0.233363	0.180141	0.163549	0.207481	0.112344
	0.254835	0.187124	0.0617346	0.0245461	0.303165	0.19989	0.264195	0.131842	0.269843	0.114898	0.0274171	-0.0702106	0.239214	0.260905	0.186481	0.0995259	0.040589	0.188989	-0.0295933	0.0412522	-0.0153675	-0.0166907	0.147631	0.198076	0.11095	0.236957	0.182447	0.16235	0.201048	0.108154
	0.250509	0.188262	0.0688705	0.0147948	0.31904	0.188525	0.262082	0.140499	0.281749	0.126464	0.0295639	-0.0824308	0.24238	0.259927	0.168916	0.114312	0.0494629	0.186623	-0.0336875	0.0542143	-0.024376	-0.0196996	0.154657	0.19605	0.0984469	0.243325	0.180385	0.166132	0.203814	0.113591
	0.254271	0.206338	0.0785233	0.0183662	0.315971	0.186597	0.266702	0.136576	0.283573	0.137209	0.0272002	-0.0584446	0.239594	0.262507	0.180657	0.107284	0.0479967	0.188563	-0.0369827	0.0556103	-0.015554	-0.010438	0.147552	0.209071	0.100167	0.24524	0.177698	0.172905	0.213878	0.101972
	0.239783	0.198709	0.0761276	0.0150143	0.323823	0.196513	0.270776	0.13787	0.301874	0.141783	0.0345069	-0.039877	0.234111	0.262898	0.173895	0.107687	0.0480522	0.176957	-0.0300251	0.050793	-0.0144021	-0.00206253	0.163712	0.209485	0.10206	0.254324	0.175057	0.168864	0.217619	0.101955
	0.234179	0.199163	0.078992	0.00573461	0.330227	0.212137	0.276246	0.146392	0.29217	0.145579	0.0439784	-0.0446148	0.246905	0.261315	0.159863	0.101759	0.0549635	0.175146	-0.0254818	0.0532102	-0.0130467	0.00143742	0.161428	0.205373	0.0918321	0.261091	0.173286	0.161132	0.218035	0.117651
	0.223687	0.204185	0.0852257	0.0110903	0.323767	0.203452	0.274757	0.145657	0.281693	0.142091	0.0540812	-0.0425171	0.25816	0.263948	0.151955	0.111531	0.0542667	0.179175	-0.017276	0.0537907	-0.000498608	0.0125077	0.166404	0.225556	0.102843	0.255661	0.171302	0.167221	0.232238	0.117017
	0.221142	0.206215	0.0878126	0.0289926	0.334382	0.200956	0.284583	0.153601	0.282596	0.132928	0.0515342	-0.0341777	0.263571	0.26329	0.161553	0.121413	0.0722733	0.175497	-0.0180601	0.0509342	0.00175254	0.0159695	0.19486	0.228762	0.106515	0.26664	0.176477	0.184309	0.237893	0.120275
	0.221783	0.217502	0.104585	0.0308292	0.324644	0.208392	0.289998	0.166721	0.305147	0.148453	0.0458761	-0.0283551	0.274393	0.270192	0.161648	0.115886	0.0651031	0.173853	-0.0139163	0.049868	0.00222667	0.0278449	0.209438	0.237476	0.0994226	0.280393	0.185683	0.182169	0.238255	0.121449
	0.219565	0.218657	0.101391	0.031805	0.31622	0.214285	0.287866	0.175108	0.316602	0.153041	0.0478564	-0.0209608	0.272493	0.268236	0.163602	0.127177	0.077498	0.17912	-0.00343892	0.0601769	0.0135901	0.0429062	0.212931	0.228428	0.0991928	0.274943	0.194523	0.183553	0.244163	0.12305
	0.213772	0.218728	0.0935951	0.0372116	0.313875	0.22387	0.294127	0.175089	0.287128	0.160181	0.0503363	-0.0208551	0.254975	0.26982	0.166005	0.139073	0.0783044	0.174925	-0.00575896	0.0641166	-0.000262198	0.0378934	0.20694	0.233915	0.110911	0.27169	0.196676	0.196211	0.258421	0.13059
	0.207512	0.221492	0.108961	0.0402265	0.312846	0.227046	0.295637	0.194045	0.278909	0.16172	0.0425468	-0.0137402	0.266141	0.278413	0.15017	0.12952	0.0821739	0.17548	-0.00548602	0.0634411	0.0196527	0.0530919	0.214941	0.248	0.11443	0.270333	0.187652	0.190289	0.264312	0.135711
	0.20336	0.233111	0.121479	0.0417417	0.313609	0.229195	0.281321	0.197485	0.290571	0.174459	0.0404994	0.00571971	0.272511	0.273983	0.161234	0.123041	0.0796795	0.17485	0.0126215	0.0662027	0.0372967	0.0599546	0.240195	0.246289	0.117545	0.269774	0.190478	0.189772	0.270726	0.132769
	0.20236	0.236594	0.116895	0.0448075	0.315628	0.217315	0.283112	0.202084	0.282031	0.176819	0.042996	0.00687366	0.271551	0.278645	0.150264	0.124084	0.083788	0.164391	0.000559733	0.0745983	0.0311501	0.0724995	0.242888	0.253291	0.122345	0.274425	0.191592	0.184143	0.259994	0.122845
	0.207543	0.24172	0.114517	0.056159	0.313742	0.216213	0.302144	0.198586	0.26674	0.182009	0.0457418	0.00766013	0.275696	0.289942	0.136739	0.117844	0.104231	0.16123	0.00460677	0.0659204	0.035366	0.0845519	0.245113	0.24198	0.126283	0.263246	0.2006	0.184346	0.255367	0.126141
	0.200627	0.233147	0.129257	0.0562595	0.308597	0.225815	0.300918	0.199475	0.270031	0.199439	0.0619378	0.0197583	0.277958	0.285725	0.134129	0.120608	0.106853	0.170711	0.0265057	0.0679919	0.0388216	0.0772973	0.254578	0.243417	0.120873	0.255561	0.205546	0.1756	0.262848	0.133291
	0.202923	0.232604	0.132365	0.0557723	0.309416	0.214084	0.301841	0.202702	0.279662	0.206256	0.0644836	0.0192336	0.278609	0.286793	0.121111	0.113342	0.102269	0.186365	0.0304572	0.0884392	0.0495913	0.0894289	0.26135	0.2396	0.120681	0.267439	0.194569	0.178072	0.27071	0.127053
	0.213586	0.24025	0.128529	0.0733716	0.31075	0.207033	0.298127	0.215398	0.290438	0.208293	0.0639685	0.031245	0.26882	0.298571	0.120849	0.122621	0.100802	0.18496	0.0319125	0.0811889	0.062494	0.0950517	0.256647	0.247134	0.117814	0.266021	0.19202	0.186321	0.281316	0.129064
	0.208355	0.250226	0.139919	0.0749378	0.31014	0.20448	0.29392	0.223302	0.286508	0.218584	0.0660985	0.0327135	0.277686	0.301348	0.129	0.130105	0.110667	0.179009	0.0322959	0.0801385	0.0619358	0.0970571	0.266092	0.258563	0.121273	0.286622	0.196935	0.194016	0.285653	0.139155
	0.211868	0.25558	0.143443	0.0769416	0.30408	0.210081	0.298467	0.213466	0.276671	0.216854	0.0676967	0.0454232	0.285123	0.293091	0.137772	0.124195	0.115782	0.191631	0.0330961	0.0792744	0.0683202	0.110763	0.278348	0.262674	0.134848	0.29295	0.185408	0.190011	0.27763	0.13735
	0.210447	0.26398	0.140387	0.0822816	0.30385	0.224219	0.304295	0.229543	0.278288	0.214684	0.0793809	0.0461758	0.287748	0.285209	0.119102	0.133015	0.118827	0.192241	0.0319286	0.0912324	0.0846101	0.118903	0.278056	0.2672	0.142533	0.275224	0.178965	0.179401	0.290911	0.13059
	0.20261	0.261827	0.143999	0.0918304	0.308653	0.220106	0.302823	0.239727	0.286358	0.223129	0.0753028	0.0456863	0.285396	0.298821	0.128981	0.121174	0.121503	0.200244	0.0425822	0.0891767	0.0849319	0.131605	0.290389	0.261495	0.150008	0.279715	0.189271	0.197244	0.305729	0.135357
	0.199128	0.269946	0.144329	0.100453	0.313989	0.214983	0.312783	0.233602	0.28694	0.231059	0.0822261	0.0391992	0.29124	0.299497	0.128174	0.131496	0.125775	0.206435	0.0456057	0.0931469	0.089555	0.128676	0.292184	0.261062	0.142533	0.281711	0.199653	0.196894	0.315794	0.140292
	0.210026	0.285485	0.146672	0.0997803	0.304193	0.216838	0.309784	0.240403	0.277725	0.230473	0.090865	0.0473989	0.300506	0.298233	0.125019	0.135632	0.123722	0.209835	0.0534914	0.0998008	0.11233	0.144779	0.295366	0.263776	0.152742	0.286682	0.193989	0.200844	0.313536	0.137145
	0.211946	0.271888	0.149226	0.0993414	0.303145	0.209639	0.300221	0.249466	0.295084	0.245557	0.100818	0.0529056	0.308649	0.293465	0.134542	0.123462	0.126765	0.209853	0.0579379	0.106972	0.11123	0.141298	0.300556	0.254433	0.156412	0.302972	0.189302	0.198427	0.319625	0.137237
	0.211415	0.269719	0.150753	0.107477	0.305946	0.210283	0.302672	0.253736	0.297286	0.253268	0.125951	0.0451086	0.297737	0.297753	0.129507	0.121139	0.126821	0.215398	0.0603212	0.107427	0.112094	0.154316	0.30809	0.259724	0.150945	0.302312	0.191683	0.184161	0.319154	0.134463
	0.203156	0.283159	0.151361	0.12511	0.303298	0.207676	0.314045	0.260616	0.291267	0.248035	0.120574	0.0682745	0.29913	0.300013	0.126878	0.128642	0.128324	0.208376	0.056227	0.116026	0.114482	0.17911	0.309553	0.271015	0.173638	0.297841	0.202981	0.190214	0.311782	0.133514
	0.20898	0.280498	0.15518	0.126845	0.303032	0.204829	0.314499	0.254471	0.299542	0.256464	0.121224	0.0738164	0.307382	0.300902	0.132156	0.133033	0.13168	0.206231	0.0604019	0.121111	0.112246	0.171383	0.303953	0.256793	0.177557	0.312134	0.201882	0.194366	0.317421	0.148949
	0.20731	0.276858	0.153271	0.127384	0.309111	0.203452	0.296617	0.253273	0.290871	0.26076	0.120808	0.0631868	0.318221	0.302859	0.136927	0.127177	0.135511	0.202183	0.0516353	0.123888	0.134717	0.168177	0.294859	0.258859	0.16364	0.309878	0.205913	0.194053	0.311096	0.15165
	0.214007	0.279973	0.164696	0.139527	0.304555	0.201525	0.305521	0.277796	0.296928	0.262753	0.143061	0.062365	0.317299	0.295476	0.141511	0.123884	0.144826	0.205603	0.0492682	0.13026	0.150822	0.179562	0.31252	0.249927	0.179068	0.316685	0.215471	0.201545	0.311583	0.141688
	0.217129	0.28335	0.157525	0.138785	0.298248	0.217829	0.316573	0.291051	0.306896	0.267708	0.154579	0.0693932	0.313407	0.290849	0.146734	0.127946	0.144807	0.204531	0.0489803	0.127952	0.137495	0.181883	0.304734	0.254079	0.17685	0.32431	0.200111	0.213466	0.320077	0.145802
	0.208527	0.282598	0.171936	0.131358	0.315399	0.213789	0.318119	0.273274	0.304301	0.256787	0.153731	0.075407	0.315108	0.304177	0.151486	0.133455	0.14952	0.216156	0.0499567	0.128204	0.140542	0.186561	0.304791	0.270051	0.175014	0.329881	0.202294	0.212136	0.323836	0.148912
	0.219159	0.281215	0.176225	0.132386	0.301354	0.218178	0.317875	0.27252	0.31141	0.267106	0.164616	0.0979775	0.325731	0.296988	0.143145	0.131624	0.155369	0.216524	0.0568982	0.128204	0.157003	0.190417	0.312715	0.279316	0.171899	0.347028	0.205333	0.201508	0.321107	0.143158
	0.215709	0.281705	0.17296	0.137202	0.279589	0.213624	0.318912	0.274394	0.318896	0.27234	0.172139	0.0913521	0.324446	0.294498	0.147241	0.140317	0.162317	0.206194	0.055139	0.130149	0.160457	0.189531	0.317789	0.270936	0.176525	0.334691	0.200478	0.201415	0.315361	0.156062
	0.213788	0.271136	0.169782	0.141766	0.291997	0.220051	0.325419	0.288037	0.318106	0.270479	0.184423	0.0862468	0.327323	0.3014	0.152236	0.14374	0.161951	0.188896	0.0590582	0.132785	0.158848	0.198675	0.3287	0.27013	0.173161	0.325807	0.206417	0.20804	0.327629	0.172484
	0.213195	0.260304	0.167994	0.143317	0.302554	0.225412	0.319459	0.292481	0.310432	0.269247	0.180245	0.107838	0.338868	0.306382	0.152969	0.152798	0.163437	0.195808	0.0577617	0.134261	0.165571	0.204377	0.323468	0.287322	0.177481	0.333573	0.208768	0.211989	0.334261	0.170846
	0.217582	0.272203	0.167943	0.150239	0.301487	0.220895	0.319271	0.29109	0.308739	0.277633	0.182974	0.111493	0.338978	0.292415	0.15667	0.161436	0.169616	0.207599	0.0596661	0.132974	0.169922	0.197632	0.309183	0.275835	0.20526	0.328224	0.213623	0.210698	0.337116	0.166731
	0.232118	0.280691	0.16954	0.156571	0.307624	0.207345	0.312819	0.287129	0.310733	0.285725	0.174552	0.109832	0.341348	0.286971	0.179925	0.156111	0.164224	0.187769	0.0632169	0.137352	0.165419	0.195568	0.303095	0.272568	0.192068	0.327863	0.207944	0.216602	0.317348	0.168351
	0.222782	0.268092	0.170547	0.150928	0.307129	0.205876	0.3148	0.28794	0.301084	0.284419	0.191647	0.108678	0.33677	0.288466	0.16918	0.153347	0.170147	0.193628	0.050788	0.142123	0.172514	0.205733	0.312305	0.273435	0.188589	0.347627	0.217821	0.209295	0.309072	0.168127
	0.222501	0.260147	0.160007	0.149144	0.306634	0.217371	0.319421	0.298143	0.289084	0.292365	0.203014	0.131458	0.346452	0.287273	0.175379	0.159642	0.16901	0.207358	0.0545472	0.138656	0.180338	0.212202	0.309768	0.26472	0.208969	0.343953	0.229119	0.220164	0.310988	0.17159
	0.228793	0.26216	0.171207	0.158323	0.318888	0.230865	0.316668	0.292772	0.305824	0.291867	0.196539	0.143346	0.357074	0.300173	0.1874	0.172946	0.17264	0.205454	0.065393	0.138576	0.178729	0.202352	0.319683	0.273139	0.207458	0.335849	0.223409	0.213244	0.300832	0.171441
	0.224592	0.260025	0.177197	0.149009	0.319535	0.224237	0.331398	0.2828	0.310677	0.298009	0.209756	0.144972	0.366338	0.304621	0.193882	0.174648	0.177939	0.188526	0.0565943	0.145199	0.174986	0.203531	0.328191	0.278235	0.20373	0.337506	0.226738	0.209331	0.298862	0.17539
	0.234897	0.256052	0.173429	0.153203	0.311589	0.225871	0.316649	0.293699	0.306746	0.299533	0.218477	0.138154	0.37441	0.297095	0.208739	0.171244	0.180305	0.187491	0.0625135	0.14829	0.167011	0.219045	0.31697	0.280516	0.196982	0.343674	0.225409	0.224335	0.304789	0.169821
	0.243311	0.262492	0.176381	0.169337	0.317039	0.237841	0.315837	0.293274	0.313685	0.297305	0.21871	0.139973	0.384163	0.297504	0.195365	0.174594	0.180928	0.207137	0.0802525	0.164014	0.178931	0.222388	0.302781	0.281343	0.201608	0.35599	0.225349	0.234336	0.309903	0.161704
	0.242516	0.273393	0.182701	0.164925	0.311226	0.231637	0.3188	0.303651	0.317448	0.301674	0.222056	0.142106	0.373957	0.313428	0.203142	0.19326	0.188153	0.208874	0.0633286	0.164061	0.189312	0.231767	0.309671	0.275559	0.191246	0.353097	0.231425	0.241256	0.313174	0.164926
	0.254303	0.279694	0.191469	0.162904	0.304461	0.231012	0.326079	0.313718	0.310432	0.289448	0.21846	0.144081	0.392668	0.311523	0.216047	0.195913	0.187639	0.202886	0.0528351	0.158616	0.176307	0.251252	0.31617	0.278195	0.194228	0.355371	0.227074	0.229981	0.304012	0.175742
	0.269338	0.279519	0.187822	0.152074	0.309816	0.2289	0.3221	0.300501	0.310545	0.296441	0.23502	0.161425	0.390949	0.310101	0.200774	0.199226	0.198127	0.19858	0.0664327	0.157423	0.177034	0.248696	0.319448	0.284725	0.177519	0.353216	0.229929	0.235849	0.31059	0.179355
	0.265763	0.277559	0.182127	0.158946	0.315915	0.231784	0.323044	0.317119	0.316545	0.306497	0.240164	0.160813	0.392433	0.317841	0.214995	0.225103	0.194441	0.206878	0.0681597	0.153656	0.184858	0.2462	0.316444	0.285276	0.194572	0.336368	0.228264	0.243194	0.303506	0.191067
	0.277863	0.274111	0.184958	0.168916	0.313132	0.236208	0.315347	0.321564	0.308946	0.306277	0.243027	0.159711	0.400775	0.301684	0.22277	0.218826	0.195835	0.226061	0.064001	0.160483	0.179473	0.252118	0.314629	0.287637	0.18811	0.335889	0.221256	0.240961	0.314637	0.186765
	0.287464	0.278696	0.184905	0.165177	0.315382	0.228992	0.311084	0.314685	0.302852	0.312537	0.25551	0.14541	0.394732	0.304657	0.217568	0.229403	0.200676	0.221256	0.0668645	0.167513	0.185401	0.240536	0.312696	0.295623	0.187785	0.352397	0.219577	0.250851	0.319463	0.206074
	0.284997	0.281286	0.183222	0.167417	0.328454	0.231324	0.308764	0.309351	0.299485	0.315527	0.253013	0.152735	0.391763	0.309745	0.226359	0.239011	0.198164	0.212736	0.0738544	0.169867	0.182301	0.250801	0.302489	0.28866	0.193731	0.343714	0.229593	0.240794	0.312018	0.205832
	0.281985	0.268616	0.182926	0.17508	0.338003	0.23799	0.316649	0.31223	0.290044	0.30465	0.235887	0.156599	0.400938	0.30898	0.234624	0.230648	0.192443	0.222403	0.0837077	0.175501	0.18999	0.254712	0.304089	0.278883	0.183637	0.341259	0.241976	0.235258	0.323673	0.198403
	0.285497	0.263524	0.186278	0.180284	0.345532	0.231398	0.318045	0.322877	0.292489	0.309824	0.243111	0.160865	0.41252	0.303144	0.224688	0.232496	0.209696	0.228814	0.082204	0.169036	0.19622	0.256129	0.304655	0.280772	0.19115	0.347667	0.239562	0.233118	0.312378	0.20855
	0.29157	0.276107	0.186	0.177152	0.353593	0.240872	0.318327	0.319361	0.301461	0.320409	0.262751	0.166722	0.407254	0.30978	0.225081	0.236779	0.211017	0.242583	0.0834683	0.172189	0.182945	0.261024	0.316833	0.291807	0.194993	0.335908	0.247059	0.234778	0.305729	0.207861
	0.298128	0.273079	0.193882	0.173278	0.357728	0.238246	0.326136	0.329081	0.293071	0.319485	0.268875	0.175288	0.421314	0.316683	0.224912	0.241884	0.199135	0.255243	0.0813083	0.181072	0.173649	0.268752	0.321732	0.286988	0.19182	0.341259	0.252785	0.232989	0.312794	0.215216
	0.30342	0.274601	0.199733	0.185371	0.348333	0.230774	0.32838	0.324617	0.298714	0.327079	0.278096	0.188191	0.418818	0.313606	0.226021	0.239614	0.201226	0.244339	0.0893862	0.168189	0.191142	0.269912	0.313126	0.266392	0.19115	0.355012	0.240463	0.240979	0.290352	0.208382
	0.310416	0.272764	0.193031	0.187779	0.357119	0.235529	0.322817	0.329776	0.301235	0.326976	0.272953	0.194538	0.419451	0.319868	0.217775	0.236303	0.221798	0.233731	0.0930338	0.171264	0.193326	0.273373	0.309338	0.286574	0.190539	0.358246	0.244463	0.250095	0.302531	0.207806
	0.314303	0.271329	0.18994	0.171678	0.358795	0.247022	0.334096	0.337448	0.295649	0.321112	0.271272	0.17611	0.420989	0.307218	0.223767	0.249808	0.215161	0.237963	0.0889706	0.175014	0.186077	0.289535	0.306509	0.291787	0.194897	0.347686	0.251746	0.242954	0.298518	0.218009
	0.31435	0.282738	0.181658	0.178532	0.380904	0.243882	0.341867	0.330008	0.301856	0.324191	0.264948	0.193402	0.421404	0.317681	0.233177	0.247722	0.209018	0.245596	0.0919457	0.166901	0.184537	0.279035	0.310607	0.292004	0.188091	0.34549	0.253411	0.256296	0.296043	0.225382
	0.312382	0.286535	0.196764	0.187391	0.377263	0.227909	0.333417	0.334337	0.304601	0.335039	0.278347	0.209905	0.415668	0.321808	0.224198	0.252169	0.222055	0.248645	0.0932099	0.162429	0.183419	0.265095	0.301533	0.291513	0.200499	0.352298	0.244433	0.254764	0.308078	0.220374
	0.318986	0.292275	0.209317	0.180115	0.382981	0.223245	0.340113	0.336288	0.309999	0.331579	0.271323	0.20008	0.400232	0.317253	0.223241	0.258099	0.214978	0.254227	0.0908899	0.167403	0.183504	0.275398	0.314842	0.293559	0.195815	0.354054	0.244311	0.260078	0.300851	0.232438
	0.319908	0.301934	0.203328	0.178045	0.386849	0.231912	0.345112	0.334782	0.307535	0.332547	0.268343	0.198016	0.410294	0.320188	0.222208	0.256031	0.205809	0.268457	0.0931777	0.176803	0.19082	0.28106	0.319898	0.309925	0.190692	0.343434	0.253075	0.262108	0.304752	0.226071
	0.311696	0.293815	0.193535	0.187122	0.392224	0.2251	0.343112	0.349486	0.293598	0.335156	0.282607	0.195394	0.41062	0.314834	0.238231	0.261429	0.213877	0.260029	0.101975	0.178733	0.20755	0.28517	0.317361	0.299321	0.189869	0.353115	0.260984	0.273918	0.319715	0.203336
	0.31079	0.296773	0.187302	0.190137	0.390813	0.218618	0.357089	0.344753	0.293862	0.331477	0.284671	0.191094	0.405679	0.314886	0.226209	0.262948	0.22706	0.250604	0.0925214	0.178811	0.197322	0.277049	0.320113	0.287618	0.184593	0.343914	0.256357	0.28798	0.31162	0.215588
	0.312242	0.291856	0.182718	0.184444	0.39958	0.233233	0.354769	0.333602	0.292545	0.338602	0.275367	0.189293	0.410221	0.318481	0.223296	0.256379	0.21672	0.250326	0.0927943	0.184602	0.199489	0.281297	0.3206	0.29102	0.176736	0.332136	0.269044	0.282573	0.303777	0.221323
	0.306371	0.290543	0.188101	0.190052	0.402325	0.238411	0.345243	0.328714	0.281974	0.34146	0.291927	0.197579	0.405064	0.329689	0.244617	0.265162	0.210541	0.253728	0.102279	0.184964	0.204417	0.28873	0.310569	0.29169	0.182566	0.342476	0.267549	0.276298	0.307626	0.228697
	0.315646	0.298855	0.191764	0.191906	0.389613	0.239807	0.338132	0.334009	0.281542	0.353554	0.289715	0.204468	0.405445	0.328498	0.257203	0.257476	0.223099	0.254559	0.100232	0.188902	0.208955	0.27758	0.318766	0.29161	0.186829	0.350462	0.274709	0.276132	0.297669	0.231917
	0.327324	0.301112	0.197997	0.19108	0.371222	0.248418	0.334115	0.336405	0.282483	0.360957	0.290314	0.204049	0.415615	0.328391	0.239488	0.265693	0.23236	0.256868	0.0975126	0.195461	0.210158	0.277129	0.313905	0.280418	0.185702	0.346089	0.281152	0.284399	0.306469	0.221789
	0.332101	0.301742	0.19659	0.19236	0.375815	0.242579	0.357825	0.334975	0.281768	0.335684	0.289382	0.219346	0.408937	0.334244	0.22927	0.276307	0.221266	0.255335	0.0881232	0.202398	0.206466	0.293959	0.306509	0.275362	0.181171	0.352556	0.281213	0.27689	0.306831	0.230279
	0.328572	0.300045	0.192754	0.201522	0.393443	0.247022	0.351165	0.351439	0.291379	0.335596	0.293742	0.210692	0.410312	0.344279	0.24334	0.268419	0.230086	0.253782	0.0929382	0.197407	0.209124	0.299446	0.322083	0.295939	0.18228	0.353396	0.279655	0.282001	0.305422	0.230261
	0.322608	0.309547	0.210307	0.207719	0.386945	0.243019	0.345318	0.352656	0.283761	0.343527	0.296056	0.216269	0.421567	0.338337	0.252525	0.275265	0.226895	0.261803	0.0911145	0.189906	0.21429	0.289614	0.326279	0.303315	0.187556	0.355851	0.27735	0.286393	0.300345	0.225661
	0.331398	0.318051	0.200706	0.204149	0.373622	0.238504	0.34034	0.333526	0.268301	0.33545	0.296172	0.224872	0.420572	0.331665	0.257296	0.279949	0.227041	0.254965	0.0814844	0.188588	0.2044	0.281808	0.323508	0.300796	0.181916	0.351079	0.283686	0.289659	0.298844	0.229739
	0.34189	0.315916	0.201418	0.199653	0.387993	0.241019	0.340603	0.34541	0.281712	0.334819	0.304345	0.224084	0.417279	0.328836	0.24999	0.275924	0.234999	0.255723	0.0791656	0.190895	0.200015	0.284816	0.315292	0.286948	0.179795	0.35643	0.289977	0.283845	0.306073	0.234375
	0.345809	0.321621	0.21576	0.201809	0.3907	0.246729	0.330512	0.34514	0.278571	0.346444	0.311335	0.221129	0.412846	0.326914	0.246532	0.277809	0.233257	0.27182	0.0835005	0.19099	0.217253	0.297145	0.309652	0.29643	0.194821	0.353135	0.283106	0.276095	0.30871	0.244282
	0.341703	0.324298	0.21576	0.206761	0.386525	0.247206	0.329211	0.350551	0.285229	0.346811	0.301732	0.208944	0.421803	0.329281	0.254797	0.27907	0.23544	0.270139	0.077662	0.192966	0.222773	0.304755	0.319917	0.291296	0.191169	0.352397	0.274694	0.287445	0.309324	0.244523
	0.349477	0.316493	0.207443	0.212823	0.393977	0.249225	0.338283	0.342376	0.287448	0.349758	0.30278	0.206741	0.418726	0.329369	0.252581	0.288295	0.232176	0.267144	0.082204	0.198616	0.215271	0.307901	0.31861	0.286299	0.187843	0.349842	0.284801	0.288626	0.308024	0.239682
	0.343717	0.323826	0.212755	0.215114	0.382008	0.240064	0.33353	0.340849	0.289875	0.35288	0.306658	0.21877	0.411415	0.339636	0.245687	0.287983	0.229022	0.261895	0.0864756	0.188525	0.222078	0.307408	0.315507	0.290922	0.197478	0.366112	0.282709	0.288128	0.315812	0.235363
	0.341531	0.331963	0.204925	0.20388	0.385706	0.242745	0.338264	0.346125	0.294464	0.356457	0.300832	0.217283	0.424336	0.349297	0.242156	0.287818	0.241087	0.242398	0.0842524	0.189121	0.231951	0.313701	0.320424	0.290115	0.202163	0.357968	0.27587	0.285451	0.320655	0.230688
	0.340906	0.322758	0.193796	0.197244	0.389765	0.25354	0.345112	0.344714	0.285341	0.354594	0.299784	0.216304	0.431376	0.346058	0.253389	0.284653	0.232047	0.244745	0.0898031	0.194881	0.240706	0.321567	0.334436	0.298319	0.191227	0.353135	0.281747	0.285194	0.304933	0.235028
	0.343624	0.315828	0.192059	0.211189	0.392986	0.266026	0.351996	0.332018	0.287411	0.350681	0.306125	0.217755	0.425476	0.334903	0.260884	0.287563	0.224346	0.246723	0.0961205	0.20676	0.227193	0.307231	0.335744	0.299577	0.209198	0.352098	0.286831	0.291707	0.298844	0.243871
	0.346543	0.319468	0.201227	0.213228	0.378026	0.271461	0.333945	0.340019	0.288765	0.34687	0.303546	0.226322	0.414836	0.340863	0.256263	0.291789	0.237145	0.249994	0.0865712	0.201205	0.226854	0.300999	0.317008	0.290095	0.211168	0.353775	0.287472	0.301764	0.310517	0.234431
	0.342999	0.316406	0.198292	0.209842	0.37469	0.276546	0.32691	0.345584	0.280037	0.344128	0.306692	0.213699	0.415397	0.338319	0.25771	0.287892	0.220955	0.25953	0.0957049	0.196827	0.234	0.305325	0.328836	0.295309	0.204858	0.365813	0.28387	0.29274	0.311023	0.235735
	0.342936	0.323213	0.198154	0.215114	0.377282	0.279613	0.347733	0.339574	0.280527	0.350139	0.314131	0.222074	0.413914	0.330081	0.256715	0.284725	0.231645	0.255686	0.0959295	0.19601	0.236692	0.297322	0.331665	0.29102	0.219388	0.376073	0.286023	0.289788	0.321956	0.254373
	0.347089	0.326573	0.19331	0.212183	0.377568	0.265329	0.346526	0.348849	0.292301	0.341343	0.307607	0.223437	0.413949	0.333498	0.258705	0.28403	0.239583	0.256887	0.0869396	0.196356	0.236692	0.305029	0.332329	0.28146	0.226328	0.373777	0.294404	0.294216	0.319552	0.249382
	0.334834	0.329198	0.205741	0.209084	0.384753	0.274766	0.340151	0.359284	0.291248	0.335537	0.310669	0.219853	0.421929	0.324939	0.269994	0.292979	0.228399	0.268956	0.0953687	0.199573	0.240638	0.309395	0.336271	0.290982	0.220669	0.364893	0.284801	0.293718	0.311728	0.236908
	0.338877	0.327972	0.2151	0.22116	0.379741	0.272158	0.339659	0.346222	0.292356	0.339642	0.30844	0.209817	0.425223	0.340934	0.266782	0.284542	0.222274	0.264428	0.0864756	0.196137	0.235914	0.314507	0.323683	0.292849	0.218872	0.378688	0.282526	0.291394	0.322462	0.236387
	0.345871	0.337474	0.216141	0.227106	0.376806	0.263786	0.335209	0.345351	0.299843	0.33586	0.30263	0.205761	0.417043	0.336505	0.261748	0.280828	0.212025	0.264852	0.0744945	0.200922	0.23539	0.313367	0.32101	0.29875	0.217954	0.383299	0.284923	0.298498	0.32407	0.245305
	0.347995	0.327711	0.210395	0.227358	0.382447	0.266815	0.342677	0.352791	0.289329	0.32595	0.298552	0.202982	0.432842	0.338746	0.265111	0.292485	0.227501	0.283019	0.0809572	0.201142	0.252527	0.317968	0.32265	0.290883	0.215755	0.355332	0.293197	0.29776	0.321505	0.225587
	0.344888	0.323616	0.205133	0.2346	0.38887	0.265034	0.338397	0.351381	0.281693	0.331535	0.304079	0.205535	0.429403	0.33227	0.252995	0.291734	0.222715	0.281171	0.0869396	0.212032	0.251967	0.318598	0.311427	0.280122	0.215947	0.351539	0.278251	0.301007	0.320491	0.221044
	0.332351	0.325418	0.208831	0.233893	0.398837	0.261307	0.337377	0.355516	0.292771	0.337047	0.31245	0.207179	0.415777	0.318053	0.264266	0.288824	0.209605	0.280691	0.0832598	0.215956	0.246312	0.316218	0.32015	0.279454	0.219388	0.357687	0.28222	0.301358	0.309216	0.22905
	0.345309	0.32666	0.21944	0.233673	0.396359	0.269258	0.342094	0.35399	0.289892	0.34426	0.323302	0.206058	0.417949	0.31567	0.257391	0.279657	0.216444	0.272356	0.0854682	0.212159	0.251731	0.318813	0.323001	0.282464	0.211587	0.364893	0.27764	0.290213	0.30844	0.237951
	0.339627	0.316808	0.20779	0.243964	0.381532	0.274233	0.337604	0.35627	0.274546	0.332473	0.324168	0.209817	0.427159	0.333924	0.265166	0.273269	0.214574	0.258088	0.0887944	0.217745	0.24543	0.311125	0.326161	0.279828	0.209906	0.368967	0.278236	0.296432	0.303145	0.243164
	0.344841	0.310736	0.20706	0.234482	0.39735	0.255671	0.339528	0.350009	0.270069	0.333676	0.322471	0.214171	0.433891	0.318053	0.289794	0.280151	0.209935	0.259438	0.0836767	0.211123	0.232612	0.313406	0.321985	0.292201	0.212868	0.358486	0.279259	0.300804	0.31621	0.242364
	0.348619	0.329092	0.206766	0.230153	0.395483	0.255726	0.342696	0.355129	0.283253	0.329996	0.329244	0.218384	0.427305	0.302182	0.289737	0.300354	0.221303	0.265962	0.0952099	0.218294	0.234457	0.318971	0.321342	0.28451	0.217974	0.356489	0.280617	0.288404	0.325299	0.245398
	0.341516	0.32967	0.201418	0.23694	0.382848	0.259251	0.348563	0.351594	0.284552	0.332137	0.325615	0.23293	0.42611	0.303625	0.298302	0.298488	0.22893	0.26853	0.103383	0.22465	0.255743	0.316042	0.31775	0.286771	0.215048	0.357627	0.278129	0.296486	0.323529	0.254913
	0.337425	0.338647	0.205706	0.233505	0.399237	0.240302	0.335379	0.352521	0.279097	0.335875	0.309104	0.235955	0.427684	0.30092	0.295427	0.290802	0.228086	0.268254	0.0954493	0.22432	0.242536	0.314173	0.321849	0.294601	0.209676	0.353955	0.273884	0.304458	0.331496	0.251524
	0.349463	0.322933	0.21444	0.229598	0.401258	0.239751	0.330153	0.352443	0.288445	0.33907	0.323601	0.233734	0.427738	0.301508	0.287145	0.291094	0.214885	0.274851	0.0854037	0.213398	0.225991	0.311912	0.32464	0.299046	0.222275	0.350421	0.268098	0.306359	0.340261	0.257166
	0.3494	0.32043	0.210151	0.235948	0.400305	0.255817	0.32872	0.343207	0.283404	0.33907	0.333638	0.227371	0.416447	0.287113	0.312164	0.290692	0.215271	0.275332	0.0915462	0.20541	0.251036	0.316769	0.324522	0.299086	0.212123	0.341917	0.265823	0.295803	0.342537	0.267425
	0.347823	0.323738	0.206262	0.240561	0.415818	0.25692	0.33072	0.3663	0.290288	0.332796	0.329628	0.224608	0.416736	0.280067	0.305158	0.302514	0.225319	0.274056	0.0857399	0.206147	0.24897	0.322215	0.337228	0.301053	0.198568	0.34549	0.268694	0.298202	0.338093	0.249699
	0.35641	0.329617	0.196834	0.239349	0.422888	0.25848	0.34347	0.366261	0.282464	0.328809	0.323536	0.228525	0.42535	0.290849	0.300312	0.308169	0.230195	0.277956	0.0906827	0.21029	0.248852	0.335034	0.340232	0.305105	0.206387	0.347566	0.271549	0.299661	0.336395	0.248639
	0.352413	0.33856	0.19758	0.24676	0.418657	0.247646	0.331606	0.351092	0.287316	0.328911	0.310087	0.220639	0.433094	0.285049	0.318532	0.296877	0.217709	0.282021	0.0838045	0.215344	0.253898	0.331476	0.331783	0.305145	0.213537	0.338723	0.26564	0.292371	0.337008	0.247483
	0.347729	0.345297	0.200688	0.249034	0.414179	0.250181	0.343886	0.343554	0.29467	0.321347	0.314498	0.227931	0.440279	0.277292	0.320091	0.292376	0.213602	0.270581	0.0765255	0.220161	0.249969	0.323749	0.343453	0.302745	0.213881	0.330319	0.259289	0.28416	0.330882	0.2551
	0.355629	0.33562	0.200914	0.260738	0.416733	0.248841	0.343413	0.343941	0.28504	0.33196	0.321604	0.235798	0.435285	0.277683	0.325388	0.290014	0.223064	0.291133	0.0740628	0.219487	0.257826	0.318125	0.348566	0.304948	0.20526	0.334431	0.258663	0.290618	0.327467	0.255824
	0.348245	0.337142	0.203935	0.260586	0.409834	0.25231	0.344979	0.338085	0.2819	0.32749	0.328563	0.249172	0.433674	0.264909	0.33728	0.296786	0.22	0.285423	0.0799324	0.221024	0.258131	0.327446	0.331783	0.305576	0.211492	0.343813	0.258785	0.294955	0.316336	0.252828
	0.346136	0.326975	0.202113	0.252738	0.402478	0.260334	0.350223	0.343902	0.280527	0.309928	0.326981	0.243245	0.439392	0.255514	0.334348	0.30385	0.214739	0.283463	0.0925375	0.222923	0.2456	0.321094	0.340662	0.289093	0.216177	0.358805	0.258876	0.296967	0.321089	0.2459
	0.357003	0.326957	0.206557	0.257808	0.390833	0.268339	0.34547	0.351265	0.284514	0.31843	0.322753	0.224608	0.437365	0.258557	0.34128	0.303667	0.219652	0.283981	0.094169	0.227945	0.240148	0.326541	0.335178	0.287027	0.216749	0.355371	0.253181	0.299845	0.315812	0.247446
	0.362374	0.340152	0.207355	0.263787	0.39958	0.260004	0.339114	0.360192	0.291925	0.313314	0.32778	0.244871	0.429114	0.255265	0.344493	0.3087	0.218149	0.280986	0.0843318	0.228008	0.234508	0.324673	0.330787	0.288562	0.206999	0.359104	0.248663	0.298351	0.312216	0.245063
	0.360704	0.348324	0.20555	0.259291	0.395749	0.257783	0.354164	0.354202	0.298187	0.30399	0.322321	0.25356	0.424192	0.248505	0.336978	0.301873	0.228674	0.271672	0.0761583	0.232386	0.239318	0.325735	0.34039	0.288936	0.214532	0.352098	0.253715	0.305584	0.324937	0.248936
	0.355707	0.353556	0.207964	0.26729	0.386354	0.258039	0.363615	0.367226	0.289535	0.306175	0.30972	0.238193	0.425712	0.243844	0.337994	0.306173	0.221064	0.275257	0.0826209	0.230817	0.24555	0.342074	0.341911	0.292102	0.231547	0.354853	0.248372	0.306193	0.334587	0.258785
	0.361515	0.355289	0.211992	0.271905	0.387059	0.266613	0.354183	0.373198	0.294464	0.313343	0.299718	0.239626	0.420391	0.235694	0.337468	0.310402	0.224622	0.27729	0.0858032	0.237611	0.244567	0.328054	0.334906	0.289328	0.214169	0.357209	0.249945	0.307724	0.330647	0.24916
	0.358362	0.355551	0.219405	0.269766	0.393443	0.25769	0.346866	0.356	0.304583	0.300911	0.303179	0.244609	0.419251	0.226656	0.346953	0.311536	0.233368	0.282983	0.0870835	0.228792	0.239013	0.32369	0.332114	0.281343	0.212983	0.357288	0.246662	0.315843	0.320203	0.251486
	0.362546	0.353451	0.213798	0.279484	0.403888	0.259325	0.342658	0.35625	0.300953	0.305001	0.30972	0.23398	0.42059	0.2234	0.336942	0.29772	0.22541	0.293166	0.0831804	0.232245	0.234255	0.33069	0.329889	0.29165	0.210632	0.355232	0.236158	0.325938	0.331262	0.255695
	0.366278	0.364476	0.200481	0.278069	0.39958	0.272287	0.329004	0.368116	0.297267	0.31258	0.300233	0.229784	0.426019	0.219094	0.335381	0.286007	0.233569	0.289247	0.0771818	0.236136	0.239707	0.326659	0.330982	0.285552	0.205604	0.354253	0.233502	0.32948	0.321847	0.258134
	0.363014	0.372298	0.195046	0.272394	0.387097	0.267439	0.332569	0.363884	0.312953	0.306028	0.302747	0.232861	0.423559	0.222137	0.345545	0.281029	0.235073	0.277198	0.0739983	0.233877	0.245025	0.321841	0.325068	0.290332	0.209026	0.354733	0.223654	0.31254	0.315974	0.246422
	0.359517	0.351317	0.19364	0.278405	0.385134	0.259874	0.33519	0.35026	0.314702	0.305177	0.311285	0.237931	0.420175	0.224806	0.347855	0.290783	0.222751	0.283833	0.0696634	0.238819	0.238488	0.325755	0.336973	0.290646	0.221394	0.342237	0.229532	0.314146	0.315866	0.247931
	0.359549	0.345506	0.196816	0.264478	0.371755	0.274527	0.334134	0.344502	0.302138	0.295531	0.300134	0.242826	0.410131	0.217084	0.337092	0.289849	0.218388	0.293203	0.0788294	0.252016	0.237878	0.325872	0.316619	0.277271	0.224359	0.355113	0.232662	0.317985	0.331985	0.25063
	0.357956	0.350266	0.198171	0.263686	0.380846	0.261179	0.343301	0.355227	0.312596	0.295048	0.294075	0.244155	0.399943	0.203561	0.332696	0.291205	0.234779	0.282077	0.0741745	0.256348	0.239623	0.321625	0.328992	0.276483	0.220956	0.353934	0.235334	0.316158	0.331569	0.248153
	0.353755	0.349392	0.204022	0.277429	0.375071	0.243277	0.342244	0.356637	0.302476	0.299402	0.308073	0.23522	0.406367	0.20575	0.34746	0.284597	0.230929	0.265887	0.0710877	0.256553	0.245837	0.319069	0.323879	0.28449	0.223288	0.348944	0.237823	0.325569	0.329275	0.266624
	0.353694	0.353381	0.205098	0.280511	0.362703	0.255377	0.352938	0.359903	0.288991	0.2943	0.318192	0.241497	0.406802	0.209291	0.338313	0.293931	0.235311	0.266053	0.0743668	0.259596	0.233645	0.320661	0.31656	0.273906	0.220076	0.35118	0.225211	0.331381	0.330015	0.266941
	0.358049	0.360415	0.205342	0.287198	0.374767	0.260481	0.360747	0.368946	0.307704	0.301821	0.303845	0.245553	0.393212	0.217653	0.335588	0.300245	0.238061	0.279509	0.0679997	0.265465	0.238183	0.315235	0.327508	0.263619	0.216271	0.343234	0.221821	0.340129	0.323094	0.267611
	0.361016	0.352472	0.212078	0.298347	0.365218	0.240467	0.362181	0.36771	0.315322	0.301718	0.307706	0.239067	0.393193	0.225108	0.331813	0.289466	0.240298	0.283389	0.0699351	0.2574	0.248479	0.33061	0.334417	0.270995	0.238831	0.336467	0.233395	0.35013	0.320835	0.265097
	0.357377	0.347991	0.213728	0.290347	0.35971	0.245499	0.344942	0.356211	0.310301	0.294227	0.299402	0.234487	0.393139	0.225872	0.326478	0.283865	0.24138	0.269694	0.072543	0.249302	0.248496	0.326482	0.32786	0.248335	0.229023	0.332215	0.237807	0.339778	0.324884	0.257539
	0.3568	0.353451	0.21595	0.274229	0.356146	0.251228	0.348261	0.373951	0.31694	0.29471	0.286153	0.23613	0.39028	0.230854	0.31872	0.290051	0.253169	0.281485	0.0755342	0.248408	0.245634	0.322431	0.319273	0.243378	0.210383	0.326646	0.237746	0.343284	0.333936	0.267481
	0.350883	0.354957	0.221264	0.286675	0.358357	0.255671	0.347922	0.376676	0.328244	0.293054	0.297671	0.242372	0.385213	0.229876	0.307957	0.290728	0.238869	0.290042	0.0782376	0.250714	0.247125	0.318421	0.339453	0.267631	0.214283	0.333973	0.227059	0.356828	0.324648	0.264689
	0.355536	0.362446	0.215447	0.292131	0.35668	0.249318	0.338755	0.372849	0.334959	0.298185	0.287018	0.231812	0.394315	0.234645	0.324731	0.277498	0.23984	0.272818	0.0710716	0.257807	0.240977	0.319089	0.344838	0.258819	0.206712	0.340579	0.222204	0.361478	0.327558	0.256402
	0.349821	0.361973	0.217252	0.288393	0.344998	0.255157	0.338603	0.371806	0.323109	0.293978	0.292211	0.238578	0.387529	0.243576	0.334536	0.272555	0.247999	0.281948	0.0767178	0.251279	0.249054	0.322235	0.337969	0.253783	0.221549	0.336467	0.224585	0.358287	0.319498	0.262323
	0.348166	0.353994	0.23116	0.288158	0.352773	0.241698	0.328003	0.380096	0.318275	0.299387	0.303812	0.246182	0.38087	0.251066	0.315133	0.277955	0.239418	0.279397	0.0724313	0.248173	0.262229	0.322294	0.32015	0.249731	0.221185	0.321775	0.217227	0.365003	0.318522	0.265116
	0.360953	0.371422	0.226055	0.287501	0.350182	0.233766	0.336208	0.370628	0.297586	0.301849	0.297004	0.23926	0.374265	0.241815	0.308671	0.268987	0.237364	0.265444	0.0663359	0.242319	0.256337	0.313367	0.320717	0.243829	0.223421	0.338603	0.217745	0.375356	0.32651	0.264222
	0.353037	0.375885	0.217236	0.300587	0.33219	0.215975	0.348111	0.366415	0.298187	0.310177	0.292477	0.243176	0.37906	0.231816	0.324638	0.263955	0.250474	0.268992	0.0565943	0.250243	0.266446	0.317083	0.312852	0.251757	0.237856	0.328743	0.215364	0.3722	0.329021	0.26627
	0.343124	0.362499	0.231611	0.308334	0.331218	0.215131	0.334548	0.380869	0.308157	0.306321	0.283838	0.233054	0.374536	0.246031	0.31936	0.269975	0.251355	0.275239	0.0558102	0.256599	0.272271	0.323356	0.300791	0.244617	0.235408	0.340141	0.216524	0.367587	0.322517	0.283419
	0.336379	0.3734	0.224493	0.310153	0.322032	0.233821	0.320421	0.379226	0.304263	0.305794	0.274651	0.236707	0.355643	0.254803	0.322026	0.272282	0.245176	0.260307	0.0563064	0.249647	0.267986	0.327937	0.31006	0.237968	0.223346	0.341178	0.217043	0.375411	0.3324	0.275506
	0.32915	0.386943	0.223607	0.317765	0.321155	0.230847	0.336699	0.392194	0.308307	0.308682	0.275134	0.235938	0.359137	0.260283	0.327756	0.268915	0.25548	0.269658	0.0500684	0.251547	0.268529	0.326325	0.30405	0.241942	0.226824	0.316446	0.208111	0.378899	0.326022	0.279769
	0.333163	0.392999	0.230622	0.320881	0.31824	0.230021	0.350317	0.399632	0.307799	0.30207	0.278712	0.221111	0.358883	0.257276	0.314118	0.270872	0.244405	0.258366	0.051412	0.247466	0.259621	0.327819	0.302002	0.231044	0.24124	0.312772	0.216142	0.386483	0.320203	0.276623
	0.342125	0.395361	0.224979	0.33651	0.313875	0.227303	0.342302	0.398474	0.297605	0.303727	0.276632	0.234399	0.342561	0.260621	0.317424	0.270964	0.242168	0.252932	0.0661126	0.239259	0.25676	0.324711	0.300381	0.233168	0.244796	0.311216	0.218997	0.382958	0.331081	0.275841
	0.336442	0.396498	0.227584	0.334507	0.303088	0.229121	0.331606	0.396096	0.314645	0.306175	0.275367	0.234277	0.349364	0.268876	0.308765	0.26831	0.258138	0.272633	0.0569305	0.239604	0.259993	0.308215	0.307387	0.24499	0.24384	0.326507	0.225852	0.38794	0.325587	0.264576
	0.338893	0.384285	0.228312	0.334086	0.310502	0.242616	0.333436	0.389526	0.301911	0.317008	0.271789	0.219678	0.347699	0.26256	0.305158	0.272098	0.275594	0.264447	0.0502446	0.247859	0.256268	0.302179	0.309632	0.231458	0.244643	0.310756	0.230432	0.38163	0.318758	0.259624
	0.339298	0.386752	0.226889	0.345133	0.308768	0.246104	0.323665	0.392116	0.298696	0.314794	0.271589	0.228927	0.338417	0.262026	0.311864	0.260386	0.26584	0.252841	0.0521316	0.248298	0.252068	0.31032	0.30003	0.22227	0.244987	0.308061	0.207714	0.379711	0.33063	0.262938
	0.327136	0.40138	0.222045	0.344966	0.306252	0.246582	0.330927	0.404986	0.287166	0.313665	0.270956	0.218839	0.336933	0.246867	0.313028	0.251932	0.263327	0.250549	0.0480684	0.233499	0.243754	0.312148	0.297806	0.221228	0.241316	0.329201	0.209272	0.388494	0.308729	0.267536
	0.335598	0.409728	0.226455	0.341377	0.308443	0.258627	0.323156	0.384908	0.283687	0.32271	0.271106	0.211339	0.332717	0.259679	0.303185	0.255885	0.264317	0.254559	0.0397026	0.226266	0.239809	0.298934	0.308305	0.226932	0.250798	0.301095	0.207393	0.387351	0.309813	0.266439
	0.329369	0.409745	0.236976	0.334523	0.298495	0.245627	0.328777	0.378976	0.298564	0.32205	0.281675	0.225815	0.330762	0.271332	0.309122	0.261063	0.242976	0.248275	0.0407907	0.22771	0.231595	0.301962	0.294565	0.229549	0.252481	0.300696	0.202173	0.380006	0.316173	0.2656
	0.325356	0.402326	0.226524	0.345167	0.293997	0.254826	0.329833	0.395227	0.287655	0.312727	0.263433	0.216863	0.332155	0.255319	0.305629	0.265639	0.255553	0.237963	0.0413019	0.226893	0.229361	0.309179	0.293571	0.223117	0.241737	0.295385	0.215424	0.384471	0.311114	0.277833
	0.325419	0.402011	0.231213	0.363525	0.293007	0.250914	0.337057	0.396522	0.281655	0.303756	0.268892	0.218262	0.335865	0.250106	0.290939	0.264302	0.247871	0.252859	0.0427733	0.2233	0.22931	0.308746	0.289902	0.22526	0.249173	0.294027	0.223593	0.392997	0.317403	0.271558
	0.326527	0.399123	0.234893	0.362363	0.283059	0.238632	0.330965	0.391575	0.284928	0.314003	0.27535	0.213542	0.315832	0.265995	0.290639	0.264102	0.252326	0.253136	0.0407584	0.219644	0.219014	0.304085	0.296595	0.211628	0.254909	0.295924	0.214051	0.392721	0.325841	0.274854
	0.3104	0.397706	0.228677	0.367029	0.285821	0.251209	0.315046	0.374995	0.285305	0.314222	0.264415	0.20849	0.304486	0.260193	0.284158	0.265822	0.249099	0.249015	0.0392386	0.212786	0.224907	0.295396	0.282173	0.204802	0.260607	0.290534	0.208616	0.396466	0.334081	0.285523
	0.305669	0.392334	0.217201	0.373799	0.285498	0.256111	0.306219	0.37339	0.282934	0.30764	0.257157	0.221235	0.312774	0.25112	0.277302	0.26432	0.244423	0.242324	0.0391741	0.200232	0.221994	0.288867	0.266423	0.216311	0.251219	0.276142	0.214142	0.398643	0.332835	0.291538
	0.303811	0.396656	0.231508	0.386346	0.272556	0.263896	0.323006	0.391671	0.288934	0.314003	0.251482	0.219189	0.312105	0.254589	0.281246	0.264137	0.259459	0.237556	0.0413986	0.19995	0.219572	0.281042	0.274152	0.223117	0.244394	0.28253	0.212523	0.391613	0.336502	0.293697
	0.302702	0.398755	0.235969	0.385353	0.274673	0.259637	0.320666	0.406183	0.283573	0.31003	0.237551	0.210971	0.301048	0.250052	0.278071	0.256927	0.260045	0.232937	0.0505795	0.198098	0.233103	0.286055	0.274036	0.228841	0.251544	0.290435	0.220372	0.393403	0.343171	0.291481
	0.299877	0.400103	0.231716	0.382624	0.274463	0.261307	0.305237	0.38027	0.28931	0.310821	0.239731	0.205551	0.301013	0.236228	0.2696	0.25162	0.246221	0.242158	0.048788	0.199871	0.227447	0.283244	0.269858	0.219319	0.244663	0.282031	0.222005	0.401357	0.333412	0.293772
	0.300548	0.40453	0.22036	0.390068	0.272995	0.272084	0.298333	0.361352	0.284776	0.303829	0.24321	0.205551	0.30237	0.248041	0.265337	0.257787	0.248182	0.246501	0.0407584	0.191837	0.217084	0.273353	0.25368	0.209405	0.241928	0.284925	0.221227	0.404364	0.321558	0.279677
	0.303983	0.392982	0.21477	0.388317	0.274272	0.268046	0.282867	0.37799	0.280752	0.300458	0.239248	0.201199	0.312666	0.250818	0.267646	0.255519	0.236576	0.238315	0.0429184	0.188384	0.220538	0.277069	0.251572	0.20014	0.253533	0.269814	0.221242	0.385523	0.338779	0.286212
	0.294256	0.390217	0.224233	0.404164	0.277931	0.259674	0.274606	0.38199	0.2781	0.299914	0.241829	0.185236	0.306912	0.250302	0.264114	0.251255	0.234853	0.229462	0.0407262	0.192417	0.216271	0.264721	0.259223	0.200396	0.268579	0.258934	0.227761	0.378566	0.335924	0.301014
	0.293772	0.401223	0.229319	0.396687	0.271566	0.260132	0.289224	0.374357	0.268565	0.30116	0.263466	0.192142	0.28668	0.254251	0.257822	0.244886	0.240683	0.216341	0.0449494	0.196105	0.212173	0.266353	0.257075	0.19184	0.25705	0.253525	0.22538	0.386687	0.331496	0.283605
	0.297504	0.393751	0.226697	0.401588	0.266191	0.2614	0.292392	0.371497	0.271536	0.297657	0.254462	0.197247	0.288798	0.263556	0.257334	0.244227	0.243178	0.225969	0.0355439	0.194378	0.207346	0.278564	0.258091	0.186371	0.248255	0.250391	0.221532	0.383272	0.332183	0.293697
	0.299361	0.38677	0.222878	0.406421	0.278599	0.247555	0.282358	0.382086	0.264238	0.305001	0.243126	0.203717	0.280274	0.26893	0.269506	0.251383	0.236906	0.22765	0.0270975	0.185889	0.190582	0.263837	0.251163	0.201065	0.256458	0.244063	0.234158	0.379601	0.332979	0.304328
	0.293178	0.380784	0.230709	0.398085	0.268231	0.252861	0.282074	0.37457	0.25805	0.29323	0.248669	0.199801	0.272637	0.26256	0.27394	0.25464	0.241325	0.214049	0.0247787	0.176254	0.199049	0.268535	0.243278	0.197839	0.261179	0.248214	0.22802	0.381427	0.324974	0.294796
	0.280485	0.380224	0.212773	0.398068	0.240177	0.251135	0.293014	0.367034	0.260721	0.273528	0.236585	0.184292	0.285377	0.268894	0.264359	0.253212	0.232249	0.227022	0.0296731	0.180099	0.2044	0.261124	0.246517	0.199649	0.256553	0.247935	0.225395	0.376407	0.324919	0.286417
	0.275661	0.382518	0.197441	0.406825	0.240006	0.268118	0.274776	0.370028	0.266797	0.281136	0.237435	0.187772	0.276945	0.257098	0.263757	0.25334	0.236521	0.225489	0.0346159	0.174199	0.19214	0.260494	0.255651	0.195006	0.257948	0.236477	0.233776	0.381981	0.329365	0.281836
	0.280017	0.381239	0.205063	0.408088	0.237299	0.264796	0.285243	0.374222	0.265198	0.279392	0.25566	0.20181	0.278646	0.256956	0.269994	0.253945	0.23368	0.214824	0.0338963	0.174119	0.20103	0.260416	0.250518	0.185269	0.252251	0.223981	0.23599	0.376943	0.330864	0.278838
	0.276083	0.383846	0.208675	0.418834	0.24378	0.255413	0.274606	0.350434	0.263919	0.272444	0.238649	0.196286	0.272475	0.264002	0.265392	0.253451	0.230305	0.232068	0.0383913	0.178938	0.205704	0.240732	0.244488	0.205924	0.257566	0.231127	0.236891	0.373492	0.328208	0.285039
	0.273569	0.372034	0.211871	0.409537	0.241911	0.255229	0.26955	0.358608	0.260476	0.26378	0.224352	0.191303	0.266051	0.249127	0.249876	0.249607	0.224346	0.228149	0.0314324	0.164218	0.194765	0.236702	0.249875	0.213026	0.254508	0.242645	0.2417	0.380744	0.331514	0.287924
	0.275536	0.377093	0.220672	0.403912	0.234574	0.266503	0.259026	0.359632	0.257297	0.264161	0.215764	0.191863	0.277722	0.24854	0.243941	0.246076	0.22299	0.219982	0.0252266	0.161566	0.180625	0.244154	0.230924	0.202363	0.243401	0.227015	0.240189	0.379065	0.329184	0.282935
	0.265498	0.382097	0.20706	0.403003	0.243531	0.252512	0.255179	0.353545	0.256244	0.268059	0.216496	0.180918	0.276546	0.252721	0.247077	0.249827	0.22167	0.217301	0.0186201	0.159698	0.178677	0.236151	0.223743	0.185092	0.240838	0.219988	0.231883	0.374913	0.332997	0.28286
	0.259143	0.368307	0.213017	0.393958	0.24315	0.259728	0.254481	0.348367	0.25805	0.258282	0.228447	0.175726	0.26938	0.254999	0.25275	0.231381	0.206562	0.212792	0.0185555	0.160405	0.175393	0.234165	0.230105	0.180412	0.230744	0.231886	0.238463	0.369506	0.32463	0.27275
	0.268261	0.366243	0.197564	0.389326	0.227885	0.265952	0.24603	0.34199	0.256997	0.25019	0.229512	0.179328	0.274809	0.243114	0.255004	0.234838	0.205626	0.200003	0.00947017	0.161111	0.175189	0.23503	0.229499	0.182575	0.223995	0.228252	0.246158	0.378511	0.334044	0.269716
	0.273147	0.379104	0.191278	0.394379	0.225903	0.245517	0.26193	0.344367	0.24874	0.249867	0.227815	0.175516	0.264928	0.238506	0.251868	0.2471	0.205846	0.201371	0.00315148	0.162021	0.163759	0.231492	0.217926	0.179467	0.226403	0.21937	0.235975	0.377422	0.326256	0.262733
	0.261251	0.382744	0.195011	0.392123	0.22676	0.249336	0.255876	0.350279	0.24528	0.247669	0.225867	0.1709	0.266105	0.235747	0.250835	0.23429	0.201977	0.211148	-0.000960079	0.154002	0.155308	0.222151	0.220131	0.186508	0.231203	0.217673	0.239395	0.373326	0.327016	0.260499
	0.251165	0.363198	0.193066	0.383719	0.226036	0.255377	0.244371	0.350666	0.249888	0.24994	0.219275	0.167037	0.261599	0.233595	0.250459	0.227702	0.21518	0.200724	-0.00794997	0.154348	0.165351	0.22577	0.228602	0.179487	0.217266	0.233842	0.244098	0.39021	0.339593	0.268114
	0.246606	0.373032	0.194456	0.383567	0.229542	0.249574	0.239618	0.336927	0.237981	0.2545	0.23091	0.170096	0.257509	0.245391	0.250197	0.229605	0.214611	0.203366	-0.00662246	0.150707	0.159932	0.233281	0.224582	0.186824	0.218183	0.225577	0.238891	0.381667	0.330665	0.265451
	0.242985	0.372595	0.196938	0.384914	0.224568	0.258663	0.247879	0.335767	0.24763	0.252184	0.227414	0.180464	0.252623	0.247829	0.254966	0.221168	0.205277	0.211148	-0.00404685	0.14873	0.15265	0.23222	0.231237	0.189027	0.211243	0.220766	0.243273	0.369728	0.337388	0.262863
	0.238659	0.355708	0.187771	0.380501	0.233945	0.247243	0.241673	0.332927	0.254871	0.25255	0.222138	0.174431	0.24354	0.243362	0.251736	0.236046	0.197063	0.222476	0.00203116	0.148243	0.154411	0.222938	0.223138	0.181867	0.214207	0.206614	0.237028	0.362696	0.345971	0.264948
	0.233242	0.359453	0.179089	0.377134	0.223329	0.246159	0.240277	0.334009	0.239354	0.242714	0.215981	0.181233	0.261943	0.243202	0.246646	0.236248	0.197981	0.215028	-0.00423915	0.137918	0.149975	0.218435	0.214843	0.18826	0.225524	0.206513	0.229715	0.369857	0.335779	0.26372
	0.239253	0.352558	0.177509	0.380569	0.229295	0.252972	0.233524	0.326395	0.237398	0.231587	0.210421	0.183803	0.251809	0.237082	0.230116	0.225743	0.20482	0.202017	-0.0026387	0.135187	0.14271	0.221346	0.194039	0.163966	0.222925	0.201323	0.236036	0.361719	0.337533	0.279342
	0.244421	0.350022	0.177631	0.376409	0.226475	0.252145	0.222358	0.311439	0.236363	0.220284	0.218777	0.178978	0.244281	0.236477	0.227261	0.22523	0.203187	0.208135	-0.0127972	0.142861	0.135073	0.212812	0.198566	0.161624	0.220898	0.196533	0.234525	0.3629	0.34196	0.281296
	0.234928	0.350162	0.175444	0.372973	0.224054	0.247445	0.218869	0.319689	0.241536	0.226881	0.212118	0.17861	0.252208	0.237598	0.23019	0.238884	0.207277	0.209151	-0.0150366	0.137572	0.128689	0.208841	0.200539	0.151927	0.224109	0.207651	0.238341	0.354374	0.333394	0.283568
	0.224467	0.357861	0.179628	0.363576	0.218203	0.249851	0.216228	0.319168	0.251862	0.229886	0.201267	0.165726	0.242671	0.237954	0.227335	0.243001	0.207661	0.198894	-0.0123332	0.124893	0.120493	0.210688	0.188243	0.152812	0.20784	0.19827	0.250831	0.349354	0.329094	0.294684
	0.232025	0.353329	0.180183	0.360442	0.221824	0.253522	0.220114	0.312056	0.232358	0.223172	0.206127	0.155428	0.23574	0.242491	0.223108	0.235186	0.193928	0.190837	-0.00932587	0.124045	0.112195	0.19718	0.188145	0.149094	0.198932	0.206693	0.24486	0.355722	0.328371	0.293269
	0.233538	0.357249	0.172196	0.363306	0.217783	0.251521	0.209155	0.312115	0.227506	0.232804	0.197722	0.164816	0.236247	0.244964	0.227993	0.233173	0.195266	0.19019	-0.0181718	0.129161	0.109147	0.197043	0.190721	0.144099	0.186313	0.195016	0.243471	0.349688	0.32866	0.302392
	0.236817	0.354361	0.170077	0.355255	0.225654	0.240265	0.214078	0.316502	0.230966	0.227116	0.198386	0.172229	0.229117	0.248825	0.228237	0.219376	0.196569	0.190689	-0.0242659	0.126666	0.108351	0.208231	0.198704	0.15238	0.196905	0.186093	0.244173	0.35037	0.335202	0.291481
	0.223968	0.349567	0.160719	0.344661	0.228322	0.253284	0.215643	0.304038	0.221787	0.217792	0.203198	0.164851	0.219181	0.243594	0.234041	0.218168	0.202106	0.191169	-0.0271132	0.119463	0.0998336	0.205772	0.200577	0.157809	0.20394	0.188967	0.2428	0.352288	0.339755	0.300773
	0.227964	0.333712	0.153115	0.326237	0.217993	0.266338	0.216907	0.309236	0.233204	0.21791	0.197572	0.165726	0.208849	0.240321	0.235526	0.228726	0.192736	0.182742	-0.0299283	0.120515	0.100393	0.202175	0.189922	0.150806	0.186925	0.18256	0.231471	0.354633	0.3399	0.307234
	0.224436	0.329163	0.151864	0.322953	0.223462	0.243002	0.206835	0.302065	0.23343	0.218759	0.222788	0.16361	0.205737	0.238452	0.2251	0.235114	0.188739	0.194754	-0.0223466	0.118648	0.101391	0.19954	0.183111	0.152832	0.174479	0.16623	0.227135	0.352049	0.340623	0.302075
	0.219627	0.322111	0.144259	0.327433	0.218451	0.242487	0.204572	0.292096	0.226527	0.215256	0.211353	0.171529	0.210586	0.225855	0.217118	0.237785	0.191765	0.192869	-0.0282646	0.104509	0.10952	0.188233	0.179501	0.151337	0.183426	0.151977	0.229028	0.344447	0.332924	0.303602
	0.22428	0.320694	0.143582	0.332889	0.198496	0.25444	0.194519	0.288732	0.226508	0.206401	0.189981	0.164694	0.205592	0.22388	0.211464	0.223547	0.198348	0.188896	-0.0234024	0.108258	0.105845	0.190357	0.178544	0.141777	0.177538	0.159483	0.220463	0.345959	0.337604	0.317512
	0.215647	0.317648	0.137748	0.321504	0.19882	0.230737	0.196046	0.2845	0.23642	0.212222	0.197888	0.16284	0.224683	0.222973	0.209603	0.214141	0.193909	0.189654	-0.0170837	0.110455	0.0893173	0.186424	0.171342	0.153166	0.174881	0.169404	0.226554	0.350979	0.342592	0.310027
	0.205233	0.304594	0.152281	0.323458	0.203757	0.23641	0.207344	0.29393	0.22901	0.199321	0.197288	0.15847	0.216884	0.222137	0.19529	0.209822	0.195119	0.186882	-0.018075	0.104823	0.0808512	0.185599	0.158228	0.143548	0.175474	0.163815	0.229746	0.347657	0.324884	0.322949
	0.199815	0.310964	0.1511	0.320157	0.20086	0.237236	0.195254	0.287515	0.219361	0.194586	0.187718	0.150935	0.197232	0.23153	0.203273	0.210663	0.180726	0.188655	-0.0175477	0.105167	0.0817483	0.179031	0.149016	0.127713	0.157541	0.156129	0.223593	0.349004	0.327016	0.323841
	0.20158	0.312172	0.139536	0.315794	0.209112	0.232793	0.196311	0.282144	0.225926	0.201697	0.183257	0.153557	0.212016	0.227083	0.219841	0.207809	0.175648	0.181928	-0.0229868	0.101308	0.0969717	0.185107	0.166073	0.130171	0.150199	0.163476	0.230113	0.350406	0.333774	0.321534
	0.208605	0.308392	0.14643	0.323661	0.223901	0.230809	0.200007	0.287574	0.217837	0.191523	0.168411	0.162036	0.206966	0.222493	0.226435	0.210645	0.182689	0.175867	-0.0238342	0.0914527	0.082493	0.194545	0.150538	0.131646	0.1697	0.152996	0.229914	0.351939	0.326329	0.333673
	0.198973	0.318576	0.144485	0.31625	0.213553	0.234391	0.186955	0.280154	0.212665	0.188664	0.171823	0.149553	0.195331	0.20454	0.231187	0.208101	0.18146	0.170268	-0.0239942	0.09368	0.0692685	0.187408	0.151495	0.130585	0.151672	0.155631	0.227059	0.350388	0.325335	0.331066
	0.207091	0.310159	0.152611	0.306465	0.208311	0.232407	0.189275	0.278935	0.219059	0.199483	0.177282	0.1452	0.194373	0.216728	0.218356	0.206729	0.185769	0.165314	-0.0177711	0.100459	0.0637811	0.170852	0.147338	0.137844	0.135345	0.154193	0.227547	0.351458	0.329491	0.333189
	0.209011	0.297997	0.14978	0.298549	0.214448	0.22106	0.19167	0.279863	0.212721	0.19403	0.164966	0.142805	0.192165	0.218702	0.215859	0.206949	0.19666	0.159456	-0.0165564	0.092284	0.0692685	0.180782	0.145991	0.137902	0.149817	0.147506	0.218829	0.349871	0.32678	0.321199
	0.203374	0.303002	0.138408	0.294726	0.209931	0.218306	0.175318	0.283824	0.211969	0.196361	0.153747	0.149256	0.191314	0.20639	0.219203	0.212731	0.194093	0.166461	-0.0310809	0.101511	0.075381	0.18318	0.157565	0.113018	0.149913	0.144251	0.2206	0.344115	0.327629	0.327174
	0.21638	0.294918	0.137019	0.291173	0.202594	0.212358	0.180466	0.284732	0.222145	0.193048	0.163034	0.151302	0.19363	0.205412	0.223222	0.200745	0.188922	0.170341	-0.030473	0.0992823	0.0648818	0.180859	0.149504	0.111976	0.151595	0.154852	0.226204	0.338135	0.31789	0.339613
	0.211727	0.295897	0.141916	0.285294	0.198897	0.209125	0.183787	0.273698	0.221167	0.195055	0.170708	0.151931	0.19097	0.21833	0.215878	0.19972	0.188538	0.164445	-0.0264259	0.0964428	0.0625794	0.176849	0.145133	0.113215	0.151748	0.15074	0.214356	0.323373	0.314908	0.331177
	0.200486	0.295232	0.139015	0.29636	0.210293	0.211733	0.178976	0.271593	0.228934	0.186685	0.160854	0.153068	0.1943	0.223631	0.214826	0.207058	0.196587	0.171542	-0.0263453	0.0843911	0.0731285	0.162455	0.153174	0.101766	0.153316	0.140877	0.218295	0.32066	0.321107	0.334027
	0.198332	0.286482	0.125872	0.276267	0.198648	0.212908	0.175846	0.272888	0.238978	0.176628	0.162302	0.158242	0.189396	0.214629	0.212496	0.198127	0.195249	0.17448	-0.024586	0.0945283	0.0665077	0.173959	0.14765	0.105995	0.151347	0.14004	0.208188	0.319165	0.315722	0.328087
	0.19891	0.28489	0.111756	0.271434	0.202861	0.199211	0.170168	0.281621	0.233542	0.17289	0.151317	0.172946	0.174249	0.200626	0.209208	0.186727	0.185163	0.171542	-0.0250662	0.103833	0.0643748	0.175	0.13559	0.119116	0.143909	0.144491	0.200936	0.31996	0.305675	0.333208
	0.202314	0.288653	0.12325	0.27396	0.19882	0.195484	0.17377	0.279669	0.222145	0.172715	0.150435	0.165655	0.183189	0.206338	0.212778	0.18863	0.185054	0.166885	-0.0270649	0.0819739	0.0679472	0.16448	0.134594	0.0976559	0.156948	0.136866	0.212478	0.321085	0.315162	0.334827
	0.196318	0.279781	0.120819	0.270726	0.196934	0.197816	0.162868	0.261854	0.218608	0.180015	0.152715	0.147858	0.182284	0.201533	0.20718	0.185885	0.178398	0.165628	-0.0218504	0.0759797	0.0595481	0.1505	0.140585	0.0863842	0.148823	0.142554	0.211241	0.325679	0.306144	0.333282
	0.188262	0.267164	0.124327	0.258094	0.195753	0.193501	0.151438	0.251263	0.218346	0.163479	0.149902	0.163261	0.178339	0.207387	0.214243	0.18442	0.163987	0.162801	-0.0209385	0.0899301	0.0721802	0.159291	0.135101	0.10515	0.140659	0.14499	0.207287	0.329297	0.310553	0.330805
	0.185108	0.267042	0.135717	0.261968	0.212828	0.193116	0.155606	0.26193	0.224006	0.176467	0.140366	0.161075	0.176059	0.208525	0.218882	0.195071	0.157532	0.155557	-0.0186197	0.0828369	0.0798517	0.166959	0.136077	0.0956298	0.14716	0.153454	0.213211	0.322728	0.316155	0.338141
	0.182922	0.265641	0.132279	0.26148	0.198059	0.197394	0.162189	0.2611	0.218044	0.181158	0.148138	0.144815	0.177598	0.210625	0.216421	0.188392	0.160045	0.148164	-0.0140441	0.0792598	0.0748727	0.153746	0.140527	0.0873866	0.158344	0.144271	0.211394	0.307282	0.293097	0.340766
	0.18378	0.285118	0.133564	0.255837	0.200917	0.202204	0.155494	0.251205	0.222407	0.171805	0.155778	0.147176	0.175028	0.210269	0.216573	0.188466	0.165765	0.148404	-0.0153877	0.0824766	0.0898597	0.15056	0.139259	0.0868358	0.143604	0.152136	0.212844	0.325145	0.30282	0.33371
	0.176584	0.272134	0.134224	0.252064	0.193942	0.199358	0.152588	0.258123	0.218797	0.171175	0.15864	0.147526	0.17244	0.207191	0.218282	0.191357	0.169853	0.162099	-0.0153245	0.0727313	0.079157	0.164619	0.144743	0.0948822	0.141998	0.134291	0.216417	0.31732	0.304645	0.330694
	0.169386	0.259482	0.138287	0.24969	0.195772	0.194291	0.161019	0.267264	0.214376	0.1699	0.15721	0.149745	0.17691	0.208347	0.207932	0.182006	0.172164	0.165407	-0.00866956	0.0735625	0.0757198	0.154119	0.141249	0.0942521	0.151442	0.111333	0.217852	0.319037	0.316281	0.334083
	0.170011	0.265204	0.14228	0.252335	0.196306	0.188892	0.157002	0.267284	0.215806	0.171909	0.158108	0.149728	0.177325	0.209343	0.208682	0.177668	0.169744	0.148035	-0.0177562	0.0807033	0.0778029	0.156479	0.147709	0.089669	0.137218	0.130078	0.21489	0.317542	0.299368	0.335534
	0.170931	0.261231	0.146047	0.253159	0.190683	0.181511	0.158907	0.255168	0.209392	0.175617	0.154463	0.154623	0.15809	0.202121	0.205865	0.18078	0.171523	0.153209	-0.0104449	0.071648	0.0737051	0.162417	0.143415	0.10218	0.121408	0.130098	0.213424	0.312725	0.287424	0.330415
	0.169262	0.256717	0.134657	0.249471	0.179381	0.184505	0.161435	0.263844	0.216614	0.182742	0.162452	0.154308	0.157456	0.198384	0.205865	0.171226	0.174273	0.152785	-0.0065108	0.0760418	0.0769058	0.157087	0.146654	0.103261	0.123644	0.108519	0.211089	0.308776	0.296423	0.326709
	0.168215	0.247741	0.128181	0.243207	0.187176	0.180942	0.170733	0.260268	0.217405	0.170589	0.162503	0.159466	0.16332	0.195093	0.192059	0.169213	0.159183	0.156646	0.00404724	0.0845785	0.0770411	0.152762	0.143962	0.0919697	0.118865	0.110415	0.214447	0.300878	0.286557	0.328255
	0.176428	0.248493	0.132383	0.248697	0.198344	0.180043	0.151833	0.250433	0.206721	0.166895	0.149103	0.16375	0.149458	0.188474	0.196793	0.171007	0.152875	0.148959	-0.000591602	0.082916	0.0793093	0.151248	0.144605	0.0762735	0.122823	0.120018	0.213241	0.305325	0.275588	0.32967
	0.171946	0.245728	0.120993	0.229682	0.195219	0.186285	0.143309	0.241446	0.20595	0.168625	0.145541	0.156879	0.147648	0.189025	0.193899	0.166779	0.149374	0.160084	-0.00391906	0.0756815	0.0737891	0.161217	0.148098	0.0791052	0.120432	0.10345	0.224906	0.309016	0.270998	0.330321
	0.164655	0.242491	0.117104	0.219644	0.184965	0.181511	0.147156	0.246085	0.205405	0.159711	0.153248	0.155794	0.157112	0.191641	0.178178	0.161564	0.147704	0.157848	-0.00609394	0.0652619	0.0631218	0.155298	0.130417	0.0707842	0.110185	0.115167	0.235715	0.305788	0.275968	0.322706
	0.154008	0.245921	0.121132	0.223602	0.188281	0.18074	0.14561	0.227631	0.195473	0.162966	0.150068	0.15562	0.153764	0.182122	0.181671	0.169433	0.148034	0.139589	-0.00575896	0.0589999	0.0684726	0.143973	0.130613	0.0616972	0.112192	0.129539	0.243471	0.295637	0.280142	0.311386
	0.165358	0.237102	0.119517	0.227846	0.201717	0.181989	0.158813	0.235862	0.195097	0.170809	0.144426	0.14805	0.151756	0.178528	0.188903	0.169579	0.158008	0.135265	-0.00945366	0.0558622	0.0633582	0.143481	0.134731	0.0742474	0.0989244	0.116983	0.235502	0.291873	0.26995	0.318312
	0.165233	0.238151	0.126567	0.217573	0.196724	0.175636	0.152872	0.237659	0.209411	0.176541	0.131527	0.15013	0.166124	0.172159	0.184039	0.162863	0.157	0.146944	-0.00673412	0.0582782	0.061597	0.142125	0.124874	0.0692707	0.091755	0.110595	0.237105	0.306101	0.265632	0.319019
	0.162517	0.235683	0.127469	0.20068	0.189558	0.180355	0.144667	0.230703	0.216897	0.172949	0.118244	0.151617	0.152371	0.166518	0.170815	0.165096	0.150124	0.149624	-0.00550215	0.0564111	0.0647977	0.137582	0.129208	0.0799321	0.0953493	0.0993761	0.236204	0.291172	0.27136	0.308258
	0.161611	0.234528	0.126481	0.200814	0.192436	0.165079	0.157795	0.248886	0.214565	0.16924	0.13141	0.152263	0.134094	0.179844	0.16424	0.162808	0.160099	0.15419	-0.000543216	0.0553438	0.0666601	0.151444	0.13395	0.0811908	0.105157	0.109897	0.238189	0.284104	0.279292	0.316115
	0.147903	0.226357	0.12372	0.192646	0.184451	0.153989	0.162605	0.246839	0.206835	0.166837	0.135938	0.152456	0.147159	0.182353	0.166776	0.152633	0.152031	0.154761	-0.00910131	0.050479	0.0730103	0.161217	0.121284	0.073361	0.092922	0.111874	0.23773	0.301487	0.294633	0.313509
	0.14845	0.225307	0.127018	0.200916	0.182031	0.162453	0.159284	0.236403	0.208622	0.173345	0.126617	0.163994	0.13518	0.191089	0.172429	0.155177	0.151848	0.152654	-0.000976208	0.0547315	0.0715538	0.158051	0.138752	0.0791449	0.0878746	0.0963617	0.239059	0.296135	0.285147	0.309263
	0.155584	0.223277	0.119899	0.207433	0.177685	0.152006	0.150665	0.232924	0.207135	0.166837	0.132942	0.167474	0.125281	0.184791	0.17769	0.149998	0.156231	0.15175	-0.000336026	0.0494591	0.069166	0.148397	0.134613	0.0770593	0.0780095	0.0943056	0.237258	0.296154	0.279636	0.314792
	0.168481	0.224572	0.114569	0.194667	0.16604	0.14356	0.141649	0.23619	0.200608	0.16383	0.130877	0.164991	0.123635	0.179472	0.179473	0.148187	0.151225	0.15637	-0.00441532	0.0568663	0.0623088	0.147177	0.125987	0.0676184	0.0821584	0.0919507	0.240219	0.292242	0.266589	0.323898
	0.15905	0.208158	0.112781	0.192866	0.161143	0.139318	0.152136	0.237003	0.202603	0.155827	0.110455	0.171512	0.123037	0.186624	0.167507	0.140939	0.158596	0.158791	-0.00708647	0.052284	0.0558233	0.133807	0.115469	0.0822725	0.0896717	0.0829072	0.231699	0.277996	0.258277	0.320583
	0.149558	0.201963	0.11285	0.200191	0.167699	0.141026	0.149137	0.235514	0.202	0.152616	0.119777	0.16583	0.125354	0.17417	0.164972	0.142641	0.1515	0.164225	0.00508691	0.0539161	0.0581257	0.132372	0.11016	0.0966718	0.0888117	0.094945	0.240372	0.27462	0.268197	0.307456
	0.152431	0.213075	0.115247	0.184815	0.173206	0.147066	0.138045	0.230008	0.190395	0.155636	0.122622	0.159816	0.127615	0.170006	0.160577	0.136017	0.137987	0.149938	0.00433507	0.0515306	0.0524873	0.132607	0.108306	0.0902792	0.0963814	0.0954435	0.24257	0.284179	0.262956	0.307513
	0.154336	0.204693	0.118129	0.185522	0.169204	0.142733	0.146533	0.224172	0.176477	0.153232	0.119593	0.165533	0.121771	0.172657	0.168559	0.141744	0.142626	0.146408	-0.00495873	0.0534767	0.0562804	0.14938	0.101163	0.0710206	0.103666	0.0909721	0.237242	0.29859	0.252423	0.307253
	0.144547	0.187631	0.103857	0.186331	0.175036	0.144459	0.145006	0.221388	0.173072	0.153921	0.114799	0.162315	0.122314	0.176197	0.162774	0.142495	0.138904	0.152027	-0.0175316	0.0522207	0.0485248	0.144562	0.112853	0.0727721	0.0897859	0.0986577	0.227257	0.297225	0.241237	0.307364
	0.131603	0.18576	0.0977092	0.180975	0.168346	0.142274	0.145647	0.227127	0.175367	0.156164	0.110788	0.154955	0.1175	0.172443	0.153495	0.134204	0.133422	0.140162	-0.0226345	0.0434016	0.0462553	0.144051	0.115273	0.0750927	0.0766898	0.100974	0.234769	0.28571	0.244182	0.30485
	0.136552	0.194036	0.0989777	0.191535	0.174274	0.147746	0.142913	0.215863	0.180728	0.14086	0.10195	0.145182	0.103531	0.179062	0.156163	0.131624	0.139417	0.140107	-0.0209707	0.0509658	0.0623417	0.150443	0.105808	0.0887246	0.0781237	0.0862221	0.2377	0.289991	0.243531	0.301443
	0.136647	0.188121	0.111061	0.177691	0.180848	0.151326	0.14361	0.20334	0.184867	0.139863	0.0911645	0.148609	0.114568	0.173084	0.142262	0.142989	0.142791	0.137611	-0.0156607	0.0480156	0.074128	0.150834	0.0994465	0.0991693	0.08646	0.0936274	0.23538	0.286097	0.248519	0.310027
	0.139582	0.17428	0.115368	0.165413	0.176294	0.147397	0.141063	0.210122	0.183794	0.147999	0.101733	0.140689	0.117392	0.174828	0.146546	0.143556	0.145394	0.14724	-0.019611	0.0439675	0.0657801	0.146273	0.100441	0.0941743	0.0878746	0.0999954	0.241044	0.287426	0.241363	0.297812
	0.144375	0.179249	0.110436	0.162668	0.172939	0.128578	0.143837	0.21422	0.182477	0.144583	0.109756	0.140462	0.105755	0.184115	0.147972	0.137993	0.15161	0.160638	-0.0177562	0.0501346	0.0711821	0.152742	0.112482	0.0878794	0.0844908	0.0842852	0.246342	0.28726	0.244019	0.295168
	0.14336	0.191551	0.109429	0.178617	0.171263	0.130634	0.142554	0.211591	0.184471	0.143835	0.0984544	0.138347	0.111365	0.180556	0.139895	0.131624	0.147448	0.148922	-0.00857403	0.0387729	0.0741963	0.157481	0.10614	0.0812884	0.0768248	0.0746627	0.244556	0.282886	0.253687	0.298259
	0.141205	0.182067	0.109915	0.180217	0.162343	0.12889	0.146987	0.216615	0.170384	0.141768	0.0990211	0.140742	0.121083	0.18125	0.144423	0.126738	0.137913	0.141973	-0.0172276	0.0375802	0.0825442	0.144779	0.105593	0.0788702	0.066463	0.0636839	0.244372	0.286134	0.248573	0.310529
	0.135148	0.180247	0.112832	0.178398	0.155597	0.127017	0.143101	0.212113	0.164045	0.144011	0.0988713	0.142542	0.126313	0.17908	0.140215	0.129154	0.141342	0.14833	-0.0118854	0.0382544	0.0703008	0.134594	0.118416	0.0728301	0.0694449	0.0685749	0.244388	0.289346	0.249549	0.302559
	0.137177	0.173072	0.113058	0.182272	0.15735	0.115945	0.148628	0.196828	0.175519	0.138338	0.0864707	0.141581	0.109194	0.181002	0.127517	0.1362	0.136703	0.151139	0.000271899	0.0384114	0.0530967	0.134594	0.11461	0.0727721	0.0627145	0.0770981	0.235898	0.279361	0.246368	0.302542
	0.139503	0.174367	0.121861	0.181143	0.16585	0.118443	0.124126	0.193369	0.165549	0.135699	0.0864874	0.1445	0.109104	0.181322	0.123629	0.128514	0.126344	0.13702	-0.00575896	0.0383019	0.0589216	0.131703	0.111136	0.0757426	0.071242	0.0711899	0.238601	0.271999	0.236267	0.30621
	0.135678	0.182206	0.105333	0.175282	0.155063	0.11086	0.114469	0.200248	0.157292	0.138162	0.0942434	0.137769	0.110877	0.161484	0.126672	0.122639	0.127371	0.140828	-0.0105417	0.0410635	0.0599881	0.137956	0.0941563	0.070746	0.0697311	0.0763209	0.240997	0.27735	0.240189	0.29312
	0.128684	0.168033	0.0975018	0.169674	0.152871	0.10939	0.13516	0.200075	0.157104	0.131858	0.0888344	0.137437	0.114224	0.163441	0.122708	0.124707	0.13828	0.147037	-0.0151806	0.0370933	0.056568	0.140708	0.0957184	0.0644908	0.0776077	0.0797735	0.233624	0.275616	0.23325	0.283362
	0.129043	0.166493	0.103474	0.167131	0.157807	0.112658	0.13318	0.195688	0.147343	0.129234	0.083042	0.134099	0.111239	0.16675	0.108151	0.113562	0.128563	0.145225	-0.0130367	0.0409698	0.0555856	0.136854	0.105671	0.0814471	0.0758298	0.073805	0.227639	0.269121	0.226636	0.280739
	0.132009	0.167998	0.114812	0.17407	0.150737	0.118369	0.148344	0.177755	0.142716	0.123751	0.08712	0.12158	0.104815	0.160132	0.104562	0.127946	0.135383	0.132603	-0.00319948	0.0428685	0.059887	0.139176	0.108677	0.0874262	0.0849119	0.0795738	0.229837	0.273273	0.22548	0.292897
	0.121409	0.177639	0.124015	0.174222	0.15129	0.122427	0.158945	0.195359	0.137262	0.129763	0.0822429	0.12249	0.107855	0.163743	0.103472	0.134644	0.140463	0.140975	0.00126319	0.0359322	0.0647294	0.128439	0.106627	0.0911641	0.0885433	0.0798339	0.228357	0.264268	0.237009	0.295019
	0.116194	0.180632	0.123355	0.158912	0.150203	0.115689	0.134179	0.194625	0.14518	0.124602	0.0702424	0.116825	0.120125	0.157267	0.0907756	0.130801	0.132614	0.142047	-0.00636689	0.0337037	0.0591593	0.123504	0.0987624	0.0818209	0.0796539	0.0752418	0.228082	0.270947	0.233033	0.289564
	0.117006	0.177903	0.116809	0.160764	0.141683	0.124465	0.125729	0.183494	0.146798	0.113915	0.0584588	0.126021	0.123708	0.159277	0.0946452	0.124213	0.135566	0.148016	-0.00148736	0.0292479	0.0560085	0.123701	0.0970065	0.0815844	0.0881044	0.0836457	0.232005	0.265521	0.223113	0.289974
	0.131354	0.177395	0.115542	0.150239	0.140864	0.129422	0.131124	0.194432	0.133368	0.122711	0.0618875	0.118818	0.105232	0.162711	0.0885393	0.129319	0.136428	0.14615	0.00945404	0.0308325	0.0464917	0.121125	0.0893565	0.077906	0.0826166	0.0815308	0.238784	0.271538	0.221467	0.297532
	0.127872	0.176677	0.11528	0.145371	0.134251	0.122923	0.139423	0.197002	0.121087	0.127402	0.061721	0.112979	0.106715	0.163957	0.090324	0.114752	0.135878	0.139515	0.000543604	0.0316796	0.045663	0.122658	0.0796571	0.0756038	0.0707453	0.0771183	0.235608	0.268548	0.229003	0.308871
	0.114836	0.185321	0.111947	0.145304	0.126551	0.128302	0.139988	0.184808	0.124452	0.122256	0.0606392	0.110321	0.11256	0.13403	0.0961093	0.100038	0.135896	0.147758	0.00174333	0.0255917	0.0558233	0.1016	0.0903313	0.0717286	0.0844523	0.0686756	0.231517	0.267293	0.218143	0.288595
	0.116365	0.193984	0.12141	0.153388	0.121463	0.134949	0.118751	0.186162	0.127273	0.104724	0.0584924	0.116755	0.103295	0.131255	0.0994908	0.111091	0.142277	0.136595	0.0103175	0.0275366	0.0450693	0.11501	0.104578	0.0646677	0.0837835	0.0736254	0.230631	0.27711	0.220835	0.291052
	0.10745	0.180685	0.122088	0.154011	0.121826	0.122298	0.119052	0.18421	0.122591	0.102246	0.0552792	0.123066	0.100001	0.139011	0.0919397	0.108274	0.129259	0.126061	0.0118857	0.02487	0.0402439	0.121263	0.0949964	0.0647654	0.085428	0.074624	0.224478	0.264987	0.218884	0.284685
	0.121627	0.186809	0.105333	0.145758	0.110028	0.109685	0.120938	0.185851	0.123568	0.109957	0.0386856	0.113626	0.0956949	0.148318	0.0915259	0.108237	0.122072	0.12375	0.00529534	0.0147011	0.0442235	0.106436	0.0804956	0.0676962	0.0832868	0.0776183	0.227425	0.254376	0.226473	0.26601
	0.127762	0.18807	0.097658	0.146601	0.117422	0.109152	0.109037	0.187398	0.113864	0.110045	0.036371	0.107559	0.103313	0.129546	0.0823227	0.109371	0.131111	0.129332	0.00355097	0.0148739	0.0320313	0.0958386	0.0840875	0.0554801	0.0882186	0.0769789	0.223455	0.263382	0.206577	0.272042
	0.121877	0.180894	0.107172	0.145876	0.113764	0.105296	0.119674	0.17505	0.114879	0.116569	0.0545137	0.0935895	0.0978297	0.129866	0.0689484	0.11455	0.121631	0.132345	0.014573	0.0165839	0.0322678	0.110349	0.0938839	0.0617552	0.0866705	0.0733467	0.219715	0.258601	0.196911	0.266588
	0.111151	0.179582	0.111305	0.140217	0.111572	0.104892	0.109319	0.174315	0.126051	0.110251	0.0449763	0.10116	0.0877327	0.125863	0.074151	0.121083	0.121687	0.11998	0.00761414	0.00850239	0.0337913	0.117663	0.0838726	0.0562475	0.0829428	0.0825279	0.226219	0.253656	0.216263	0.275356
	0.118942	0.181874	0.108769	0.137489	0.115422	0.10414	0.108867	0.172924	0.107393	0.100105	0.0382687	0.0941835	0.101431	0.124423	0.0739062	0.118229	0.13047	0.118779	0.00201503	0.00869104	0.0245634	0.100754	0.0929076	0.0612045	0.089519	0.0805926	0.22196	0.242788	0.225045	0.268206
	0.106248	0.180825	0.114499	0.147864	0.117709	0.109611	0.120656	0.161929	0.100302	0.101997	0.0418807	0.0764213	0.100164	0.133461	0.0514219	0.115519	0.13421	0.111739	-0.000976208	0.00172313	0.0293376	0.0918278	0.0823695	0.0671256	0.0787939	0.0808124	0.218494	0.240592	0.217204	0.25953
	0.104109	0.188699	0.113927	0.131526	0.105588	0.109537	0.107546	0.150083	0.102615	0.0945058	0.0278496	0.0749527	0.09117	0.134546	0.0495061	0.118577	0.133422	0.109206	0.0104453	-0.00224705	0.0327931	0.0942663	0.0669515	0.066851	0.0736886	0.0775982	0.223821	0.244983	0.213209	0.262156
	0.119207	0.199636	0.111044	0.122803	0.0960007	0.101753	0.117203	0.144942	0.0924782	0.0792747	0.0187459	0.0777502	0.074214	0.126379	0.0505391	0.10787	0.139179	0.107653	0.0159477	0.00062409	0.0325055	0.0872466	0.0794028	0.0592379	0.0744923	0.0814704	0.221914	0.24109	0.209631	0.269082
	0.119472	0.185287	0.113006	0.130954	0.103034	0.098338	0.106585	0.156113	0.093174	0.0838192	0.0219578	0.0765962	0.0705044	0.124636	0.0446605	0.113507	0.140187	0.103274	0.0126525	0.00395165	0.0234457	0.0798334	0.0811011	0.073657	0.065468	0.078956	0.229715	0.229925	0.21836	0.270292
	0.107232	0.188629	0.112867	0.127754	0.081364	0.104177	0.113752	0.165176	0.100058	0.0871324	0.0113386	0.084621	0.0691837	0.117181	0.0471212	0.116361	0.126894	0.10806	0.00833373	0.0041403	0.0303029	0.0887213	0.079598	0.0834137	0.066807	0.0691942	0.232875	0.230037	0.204554	0.272601
	0.116584	0.184674	0.1307	0.123881	0.0816508	0.0971076	0.0989649	0.169543	0.0935124	0.0791576	-0.000229439	0.0771549	0.0696904	0.11775	0.0357181	0.120497	0.117415	0.0947917	-0.0014551	-0.0057304	0.0148943	0.0772576	0.0564331	0.102317	0.0622948	0.0783166	0.22596	0.22642	0.210318	0.267666
	0.126763	0.179075	0.121497	0.133581	0.0924369	0.0815185	0.101133	0.162682	0.089845	0.085021	0.00241697	0.0763684	0.064371	0.12912	0.0316795	0.104631	0.123117	0.0851622	0.00171107	0.000373367	0.00832341	0.0654798	0.0565693	0.109123	0.0491602	0.0764602	0.217959	0.219795	0.21209	0.26182
	0.120737	0.178393	0.113076	0.131797	0.0683089	0.0826762	0.105905	0.166606	0.0804212	0.06916	-0.00402348	0.0760891	0.0664511	0.133301	0.026308	0.0942543	0.123062	0.0974707	0.00958183	-0.000364196	0.0224463	0.0595215	0.0681427	0.106782	0.05935	0.0634254	0.209028	0.232342	0.207012	0.262007
	0.123782	0.179372	0.114274	0.133935	0.0724448	0.0898364	0.0860443	0.155861	0.0793125	0.0721355	0.0060122	0.0791306	0.0611134	0.114815	0.0228522	0.102654	0.123153	0.0821321	0.0152281	-0.0025136	0.0272388	0.060563	0.0611164	0.106625	0.0649713	0.0689341	0.200264	0.217469	0.21742	0.246106
	0.133274	0.1726	0.11325	0.131223	0.0735889	0.0956565	0.0872702	0.149503	0.0778829	0.0702891	0.0051305	0.0800757	0.0585801	0.12106	0.0248234	0.113818	0.116242	0.0779179	0.027961	0.00754453	0.0367385	0.0691764	0.0596133	0.104737	0.0579932	0.0696928	0.207883	0.210956	0.204391	0.24456
	0.135834	0.156798	0.119934	0.118777	0.0760855	0.100816	0.0943054	0.145657	0.0758887	0.0605542	0.0011028	0.0954784	0.0576383	0.124992	0.0187569	0.115282	0.112665	0.0742771	0.0345998	0.00600733	0.0324372	0.0648697	0.045777	0.0936235	0.0761367	0.0712906	0.215104	0.219222	0.198789	0.261896
	0.12898	0.158268	0.115784	0.11263	0.0726739	0.0988692	0.078481	0.14386	0.0754555	0.0550716	-0.0006619	0.0788865	0.0472522	0.121273	0.0199209	0.107084	0.120514	0.0639281	0.0294808	0.00504947	0.0187543	0.0494349	0.0374247	0.107884	0.0727337	0.0663795	0.21486	0.218116	0.211366	0.253088
	0.137442	0.172425	0.0917192	0.125767	0.072807	0.108785	0.0692002	0.149214	0.0628165	0.0597628	-0.00325796	0.0649699	0.0440845	0.114548	0.017705	0.101246	0.113124	0.0632817	0.0301694	0.00136165	0.0250704	0.0525017	0.0508704	0.103301	0.0544568	0.0588131	0.200157	0.210993	0.203903	0.242289
	0.133977	0.170851	0.0809716	0.117952	0.0565132	0.114201	0.0710303	0.1422	0.0715634	0.0540608	-0.000761302	0.0634837	0.0492242	0.105795	0.0128579	0.0996167	0.111364	0.0520626	0.0272253	0.00288425	0.0283053	0.0609565	0.0503634	0.101491	0.0529844	0.0713494	0.203714	0.203409	0.193242	0.242289
	0.124656	0.1698	0.098769	0.114247	0.037816	0.113963	0.0702184	0.130508	0.0545597	0.0559073	-0.0105814	0.0590252	0.0436873	0.101577	0.0040291	0.0991412	0.0990243	0.0539661	0.0373193	-0.00172978	0.00969458	0.0550195	0.0432008	0.104305	0.0528124	0.074703	0.211577	0.200475	0.199006	0.239626
	0.121518	0.153036	0.110714	0.113068	0.0492318	0.115119	0.0734061	0.127918	0.0437821	0.0500734	-0.0196192	0.054305	0.0422936	0.11606	-0.00353948	0.0947852	0.103131	0.0560001	0.0312091	-0.00201215	0.00883169	0.0445975	0.0465384	0.103321	0.0544746	0.0666783	0.205012	0.204977	0.198356	0.243909
	0.122283	0.149082	0.106582	0.120023	0.0459355	0.114017	0.0660315	0.133233	0.0574	0.0448251	-0.0157077	0.0449161	0.0460747	0.113711	-0.00637606	0.0813536	0.0996102	0.050215	0.0299932	-0.0148015	0.016096	0.0421787	0.0495248	0.0840041	0.0571525	0.0716885	0.198157	0.20411	0.177666	0.249252
	0.130964	0.158234	0.0988215	0.108841	0.0408093	0.115266	0.0619383	0.123957	0.044742	0.0470388	-0.0103826	0.0409471	0.0433434	0.104068	0.00130616	0.0776192	0.0955771	0.0526173	0.042246	-0.019665	0.0175014	0.051637	0.0610967	0.0898063	0.058834	0.0565774	0.195913	0.204183	0.185978	0.247613
	0.132416	0.154279	0.08816	0.108454	0.041609	0.12575	0.0615799	0.115146	0.0268732	0.0412481	-0.0135118	0.0385172	0.0393981	0.103926	0.00404804	0.0763389	0.085786	0.0537999	0.0401505	-0.0111757	-0.0033434	0.0450702	0.0670302	0.103772	0.0516261	0.0455584	0.204416	0.19706	0.194453	0.247092
	0.137614	0.150027	0.0909032	0.100032	0.0450959	0.126999	0.0504704	0.115628	0.0366355	0.0365717	-0.0198529	0.0365944	0.0375525	0.101169	-0.006733	0.0750572	0.0716305	0.0420089	0.0345043	-0.0137657	-0.00209043	0.0365956	0.0591062	0.108749	0.0586042	0.0502899	0.193211	0.194071	0.204789	0.243778
	0.132712	0.148522	0.0895323	0.0934136	0.0389601	0.131644	0.0362113	0.114296	0.0171868	0.0351356	-0.0111649	0.0452307	0.0247579	0.0925387	-0.0136081	0.0722028	0.0719419	0.0453357	0.0387746	-0.0128078	0.00217676	0.0410578	0.0531349	0.101432	0.0517418	0.0455584	0.193745	0.192262	0.198917	0.237149
	0.12848	0.152354	0.0934039	0.105591	0.0316418	0.122959	0.0268559	0.110391	0.024936	0.0339918	-0.0191532	0.0339027	0.0135381	0.087949	-0.0156754	0.0619733	0.0799924	0.0360775	0.0294175	-0.0209843	-0.0159427	0.0343736	0.068786	0.0991693	0.0511101	0.0334819	0.191072	0.17953	0.18128	0.233537
	0.130495	0.143219	0.0745992	0.0914764	0.0377776	0.119067	0.0332504	0.106276	0.0297325	0.0338895	-0.0262275	0.0407383	0.0145515	0.089852	-0.0164068	0.0693839	0.0818624	0.043673	0.0291769	-0.0318433	-0.0229706	0.0232043	0.0899998	0.0977535	0.0543989	0.0344	0.194188	0.176559	0.191128	0.230298
	0.136709	0.141767	0.072221	0.10197	0.0232754	0.119176	0.0248751	0.0939665	0.00755734	0.0276884	-0.0287745	0.0380453	0.0135564	0.10389	-0.0184931	0.0614425	0.0738305	0.0311051	0.0336395	-0.0324239	-0.0128444	0.014966	0.0950554	0.0951172	0.0449921	0.0215448	0.191333	0.179918	0.182363	0.226257
	0.126732	0.130095	0.0766838	0.103585	0.0167759	0.126906	0.0298359	0.0802663	0.0131241	0.0271164	-0.0356151	0.0301263	0.0199087	0.0927347	-0.0100766	0.0619918	0.0751516	0.0119408	0.0370638	-0.0431575	-0.0187363	0.014298	0.106627	0.0829026	0.041552	0.0195073	0.176691	0.179086	0.172425	0.232122
	0.122954	0.133123	0.0632792	0.0854806	0.0123355	0.127953	0.0300437	0.083628	0.00970177	0.0243308	-0.0262946	0.029234	0.0209038	0.0697115	-0.0110542	0.0716166	0.081514	0.0219215	0.0335601	-0.0473467	-0.0235118	0.0101088	0.105398	0.0784568	0.0385123	0.0323037	0.177087	0.186653	0.172551	0.235158
	0.127388	0.135659	0.0671683	0.0919989	0.0175963	0.115321	0.0209706	0.0822941	-0.00901311	0.0274541	-0.0320857	0.0252474	0.0109697	0.0887135	-0.00429124	0.0639307	0.059254	0.0186319	0.0279771	-0.0387163	-0.0241054	0.012744	0.107233	0.0898856	0.0402516	0.0227617	0.171958	0.167757	0.168865	0.223
	0.124999	0.137497	0.0664573	0.0958223	0.00726545	0.112732	0.0224043	0.0823525	-0.00226035	0.0151246	-0.0353647	0.0115234	0.00383976	0.0917383	0.00192534	0.0681221	0.0596948	0.0129385	0.0279139	-0.0502495	-0.0372288	0.0034825	0.10007	0.08367	0.0457379	0.032443	0.179851	0.152994	0.174359	0.233966
	0.122174	0.13601	0.0609522	0.0901126	0.00890473	0.126043	0.0146522	0.089058	0.00150043	0.0102879	-0.0244137	0.0178355	-0.00508246	0.07754	-0.0174412	0.0701163	0.0715935	0.011442	0.0207627	-0.0537024	-0.035214	0.00017927	0.0888873	0.07761	0.0403658	0.0346586	0.174279	0.163549	0.180394	0.228567
	0.118926	0.13573	0.057063	0.0840999	0.00789515	0.13056	0.0100879	0.0818894	-0.00141425	0.0163128	-0.0331184	0.0252135	-0.0118685	0.0814011	-0.0155064	0.0699148	0.0705852	-0.000810509	0.00788585	-0.0442553	-0.0363987	-0.00715463	0.0824861	0.084201	0.0307884	0.0207056	0.172294	0.161353	0.172045	0.214416
	0.129168	0.142922	0.0610397	0.0772956	-0.00502691	0.123272	0.00703188	0.0772508	-0.00626766	0.0158284	-0.0416231	0.0139886	-0.00786846	0.0776822	-0.0166326	0.0603808	0.0767457	-0.00461757	0.0215629	-0.0566685	-0.035281	-0.0072324	0.0889857	0.0755061	0.0353376	0.0139985	0.171072	0.171133	0.170708	0.218568
	0.132743	0.134837	0.0646689	0.0854636	0.00252057	0.124263	0.00644671	0.0692129	-0.00882492	0.0077069	-0.0477989	-0.000504311	-0.0179486	0.0862586	-0.0217419	0.0595391	0.0709521	-0.000829143	0.0274176	-0.0592573	-0.0292014	-0.00196341	0.0818231	0.0694278	0.0393337	0.0244385	0.159774	0.168273	0.172064	0.217079
	0.120331	0.131547	0.058209	0.0763864	0.0146607	0.113944	0.012275	0.0653086	-0.00453753	0.0100821	-0.0466835	-0.000347015	-0.0139134	0.0624889	-0.0226627	0.0535181	0.0622617	-0.0122317	0.0226187	-0.053655	-0.0472538	-0.00843261	0.0690797	0.0641368	0.0353569	0.0202458	0.160613	0.160191	0.177413	0.222179
	0.120081	0.14203	0.0537125	0.0634518	0.0283824	0.117101	0.00110851	0.0688067	-0.0100284	0.0141866	-0.0478647	-0.00127452	-0.0217662	0.0374372	-0.0352474	0.0494558	0.0615279	-0.0136364	0.0306173	-0.0499367	-0.0516392	-0.0110679	0.0692356	0.0501311	0.0292967	0.000384614	0.156323	0.16748	0.183015	0.223521
	0.12347	0.150743	0.0449094	0.0733036	0.029259	0.121197	-0.00388883	0.0714161	-0.0204865	0.00454039	-0.0493635	0.00192563	-0.0139485	0.0478628	-0.03876	0.0410744	0.0583382	-0.0114376	0.0281372	-0.0606545	-0.0456279	-0.013938	0.0524325	0.0463535	0.029832	-0.00654233	0.160247	0.15506	0.166264	0.224786
	0.118098	0.13377	0.0453431	0.080091	0.038255	0.117524	-0.00749201	0.0707386	-0.0260723	0.0069599	-0.0515762	-0.00146707	-0.0258378	0.0572934	-0.0314157	0.0560985	0.0564126	-0.0129713	0.0348554	-0.0568097	-0.0462202	-0.0200336	0.0561198	0.0371674	0.0176538	-0.00278933	0.161255	0.155079	0.167547	0.210207
	0.117069	0.118283	0.0488161	0.0618686	0.0553499	0.112456	-0.0073779	0.0630679	-0.0294391	0.0162241	-0.0554051	-0.00950812	-0.0302898	0.0507993	-0.0357923	0.0489974	0.0720898	-0.0174994	0.0441976	-0.0559468	-0.0471855	-0.0209775	0.0617415	0.0269973	0.0116885	-0.00530527	0.156491	0.164989	0.167853	0.199687
	0.116521	0.127418	0.0420101	0.0672752	0.044753	0.112421	-0.0132062	0.0681113	-0.0243611	0.0148313	-0.0505615	-0.00762057	-0.031647	0.0380058	-0.037727	0.0305511	0.0761044	-0.0230437	0.0477161	-0.0764403	-0.0537393	-0.0168081	0.0502075	0.0323082	0.0144806	-0.0126905	0.15953	0.146019	0.157698	0.208736
	0.120956	0.13314	0.03628	0.0635184	0.0543403	0.117101	-0.013509	0.0621597	-0.028329	0.01341	-0.0607314	-0.015785	-0.0352667	0.0368673	-0.0469128	0.0299833	0.0760319	-0.0273682	0.0393342	-0.0749494	-0.0437983	-0.0203081	0.0511051	0.0308527	0.0217062	-0.004607	0.160385	0.151149	0.153632	0.208028
	0.113758	0.111652	0.0351691	0.0552668	0.0483745	0.122812	-0.0149617	0.0495596	-0.0442226	0.00769212	-0.0618791	-0.0129523	-0.035393	0.0532184	-0.0511013	0.0386032	0.0637094	-0.0330974	0.0438936	-0.0748557	-0.041886	-0.0378277	0.041678	0.0182247	0.0261798	-0.00051338	0.162721	0.157035	0.149386	0.196262
	0.111167	0.109657	0.027547	0.0612625	0.0449437	0.115817	-0.0227693	0.0414243	-0.0344807	0.00927595	-0.0668401	-0.011397	-0.0400429	0.043469	-0.0436071	0.0307527	0.0571095	-0.0352962	0.0372077	-0.0799091	-0.0450014	-0.0383203	0.0324281	0.00783788	0.00784654	-0.0144075	0.155362	0.151574	0.144958	0.199092
	0.114195	0.114538	0.026401	0.0596963	0.0443731	0.11791	-0.0387269	0.0450768	-0.0435457	0.00693034	-0.0672054	-0.0176387	-0.0385594	0.0343585	-0.0401688	0.0318314	0.0668821	-0.0429662	0.0275776	-0.0769746	-0.0312003	-0.0432751	0.0288771	0.0160216	0.0144227	-0.0248676	0.151056	0.148916	0.144779	0.210802
	0.109668	0.109062	0.0216432	0.0434438	0.0260573	0.108106	-0.0365954	0.0380236	-0.0427565	0.00827881	-0.074463	-0.0218165	-0.0364611	0.0128313	-0.0499941	0.03315	0.0637094	-0.0386417	0.0180593	-0.0927604	-0.0243589	-0.0414267	0.0162502	0.0178112	0.0224328	-0.00700217	0.15669	0.134485	0.134478	0.199706
	0.101174	0.118143	0.00875975	0.0502808	0.026344	0.110897	-0.0310875	0.0345449	-0.0428498	0.00621176	-0.0719987	-0.018478	-0.0452556	0.00751019	-0.0482458	0.020834	0.0513699	-0.0456639	0.0182193	-0.100921	-0.0272037	-0.0337192	0.0152346	-0.00441634	0.00335367	-0.0144679	0.139056	0.130167	0.135689	0.20356
	0.0986761	0.112037	0.0115204	0.0645295	0.0306322	0.116845	-0.0320501	0.0315114	-0.0471008	-0.00503193	-0.0733812	-0.0152426	-0.0444415	0.00932621	-0.067895	0.0260119	0.0494088	-0.0516339	0.0154204	-0.0998221	-0.0163656	-0.0451631	0.0236262	-0.0155706	0.0116514	-0.0200773	0.138598	0.135887	0.138562	0.201121
	0.0977703	0.0990173	0.015427	0.0602685	0.0345582	0.104342	-0.033257	0.0395703	-0.0409315	-0.00058971	-0.0821686	-0.0124113	-0.0533441	0.0123331	-0.0660156	0.0283738	0.0441826	-0.0392323	0.0163323	-0.101203	-0.0197187	-0.049055	0.00742866	-0.0114009	0.0105808	-0.0163444	0.1404	0.13491	0.143603	0.198979
	0.103704	0.10215	0.0164343	0.0561929	0.0245525	0.1048	-0.0436686	0.0281677	-0.0437149	-0.00256921	-0.0817194	-0.0153484	-0.0585554	0.0145562	-0.0591594	0.0264519	0.0432113	-0.0432429	0.0141251	-0.0875671	-0.0194823	-0.0490352	-0.000514978	-0.021629	0.00346785	-0.014149	0.141255	0.115258	0.137857	0.193226
	0.115148	0.112842	0.0169555	0.0384578	0.0223028	0.0919853	-0.0533078	0.0263137	-0.0581599	-0.0141506	-0.0882269	-0.016939	-0.0608361	-0.00108277	-0.0728353	0.0219127	0.0426055	-0.0503582	0.0169563	-0.0902496	-0.0158245	-0.0548166	3.145e-05	-0.0196822	0.00488243	-0.0197382	0.141438	0.115092	0.145086	0.184587
	0.114585	0.104617	0.0240053	0.0476539	0.0114782	0.0885875	-0.0485358	0.0238588	-0.0404049	-0.0135343	-0.0886607	-0.0023227	-0.0685808	0.00603364	-0.0586335	0.0162225	0.0294042	-0.0366078	0.00553479	-0.102599	-0.0105408	-0.0603219	-0.018977	-0.0186784	-0.00349092	-0.0195973	0.139286	0.111733	0.135851	0.18643
	0.111463	0.0987024	0.018084	0.0614807	0.00495953	0.0794992	-0.0331444	0.0181395	-0.0404808	-0.0108078	-0.0883935	-0.0126201	-0.0558775	0.00752813	-0.0735492	0.0147207	0.00987745	-0.0381787	0.01115	-0.105205	-0.0203281	-0.0738109	-0.00726738	-0.0279239	-0.00494406	-0.0287801	0.148721	0.112803	0.133214	0.186505
	0.118942	0.101082	0.0104619	0.0668533	-0.000586521	0.076305	-0.0325592	0.0193954	-0.0499031	-0.00862368	-0.0883108	-0.00625644	-0.0449117	-0.00222123	-0.0786207	0.00445437	0.0169723	-0.0465884	0.00884612	-0.101078	-0.00867838	-0.0642947	-0.0115404	-0.0263693	-0.00750485	-0.0384227	0.144263	0.112009	0.144543	0.158446
	0.113586	0.100225	0.0124415	0.0724794	0.00854258	0.0855215	-0.0447248	0.0113561	-0.0374333	-0.00903413	-0.0818355	-0.0143517	-0.0727605	-0.017736	-0.0764033	0.00414353	0.0122424	-0.035666	0.00455839	-0.0941102	-0.00786539	-0.0440422	-0.0214745	-0.0349665	0.00968225	-0.0308764	0.132079	0.11594	0.140929	0.163286
	0.118364	0.108151	0.0127889	0.0718054	0.00423523	0.0742487	-0.0385762	0.00480645	-0.0363991	-0.0123621	-0.0845994	-0.0199642	-0.0711689	-0.00867941	-0.0800295	0.00912129	0.00175445	-0.0326158	0.00958183	-0.106444	-0.0183817	-0.0379664	-0.0161661	-0.0296357	0.0112881	-0.035368	0.134491	0.106584	0.136176	0.16081
	0.11891	0.108747	0.00634654	0.0589047	-0.00146307	0.0712368	-0.052967	0.0111822	-0.0434888	-0.0139004	-0.101127	-0.00732361	-0.0575785	-0.00547792	-0.0734734	-0.00160213	0.00215833	-0.0273682	0.00166392	-0.111058	-0.0105749	-0.0181852	-0.0186833	-0.0344355	0.0156268	-0.0386425	0.12191	0.10186	0.124413	0.159172
	0.099738	0.104792	0.00495813	0.0594089	-0.0131257	0.0769843	-0.0540802	0.00611937	-0.0510322	-0.0154843	-0.0941859	-0.0148589	-0.064147	-0.0158151	-0.0764411	-0.0179818	-0.0102921	-0.0338542	0.00227185	-0.118544	-0.0115744	-0.016651	-0.0276411	-0.0421066	0.0150915	-0.0477247	0.119009	0.0934643	0.116751	0.161815
	0.111525	0.0939603	-0.00315009	0.0566984	-0.0189585	0.0669404	-0.0483836	-0.000682023	-0.053289	-0.00667374	-0.100977	-0.0170095	-0.0549904	-0.020191	-0.0823401	-0.00376242	0.00201185	-0.0318776	-0.00174294	-0.12118	-0.020684	-0.0288818	-0.0369319	-0.0489523	0.0141929	-0.0586446	0.125025	0.102912	0.113679	0.17092
	0.116349	0.0833903	-0.0109634	0.0483449	-0.0144221	0.0642048	-0.0609092	-0.00647925	-0.0613386	-0.00429857	-0.100029	-0.0250343	-0.0439517	-0.0164913	-0.0753339	-0.012107	0.00421183	-0.020068	-0.00647855	-0.112047	-0.0272037	-0.0320874	-0.0384335	-0.0567806	0.0285123	-0.0546114	0.114384	0.0993324	0.121577	0.161946
	0.0967556	0.081588	-0.00315009	0.0473508	-0.0128597	0.0629189	-0.0588713	-0.0216288	-0.0621103	-0.0204825	-0.101743	-0.023723	-0.0592796	-0.0306883	-0.0781326	-0.0163892	-0.0206151	-0.0277007	-0.00940527	-0.123455	-0.0260689	-0.0324595	-0.0375162	-0.0468866	0.0299654	-0.0621777	0.115086	0.0869865	0.124558	0.149117
	0.0954441	0.0712636	-0.00610197	0.0577761	-0.0217212	0.0624233	-0.0676415	-0.0155033	-0.0616581	-0.0253056	-0.110564	-0.0225867	-0.0448752	-0.0312044	-0.0803107	-0.0143765	-0.0106775	-0.0376068	-0.0140602	-0.119124	-0.0239189	-0.0332663	-0.0414789	-0.0543807	0.020732	-0.0652309	0.12475	0.0865071	0.124106	0.149211
	0.0988952	0.0735044	-0.0147138	0.0635864	-0.025591	0.0522342	-0.0717918	-0.0197358	-0.0538725	-0.0173751	-0.110847	-0.0412059	-0.0431012	-0.0258143	-0.0917881	-0.0230504	-0.012896	-0.0405639	-0.0120293	-0.125432	-0.0204476	-0.019483	-0.0446591	-0.0539489	0.0188385	-0.066869	0.117376	0.0786453	0.107156	0.151072
	0.0931494	0.0891653	-0.0241943	0.047889	-0.0171286	0.0404458	-0.0693019	-0.0254941	-0.0623175	-0.0185769	-0.117355	-0.0403136	-0.0461061	-0.0293014	-0.0870546	-0.0373251	-0.0263163	-0.0487872	-0.0146049	-0.12675	-0.0259849	-0.0393222	-0.0429229	-0.0678951	0.0163163	-0.0750129	0.107421	0.0722978	0.108746	0.157831
	0.110354	0.0934704	-0.025479	0.0520834	-0.0395596	0.0505623	-0.0696223	-0.0101317	-0.0736027	-0.0242061	-0.112411	-0.0423069	-0.0417805	-0.0449942	-0.0894774	-0.0391376	-0.0268296	-0.0464594	-0.00787057	-0.122623	-0.0267808	-0.0476199	-0.0498312	-0.078497	0.0216885	-0.0597222	0.11927	0.0731837	0.110264	0.150308
	0.109153	0.0753584	-0.0329274	0.0539357	-0.0466119	0.0431444	-0.0897112	-0.0184993	-0.0693518	-0.0392474	-0.106636	-0.0367826	-0.0450198	-0.0409551	-0.0979304	-0.0395762	-0.010915	-0.0552001	-0.0132612	-0.129889	-0.0197016	-0.0497641	-0.0465724	-0.0762161	0.0142122	-0.0700429	0.116856	0.0786282	0.100597	0.143122
	0.0994256	0.080224	-0.0371128	0.0514603	-0.0382648	0.0337813	-0.0825238	-0.0276973	-0.0704415	-0.0409767	-0.105404	-0.032918	-0.0508107	-0.0450646	-0.0878807	-0.035074	-0.0103646	-0.052299	-0.00399846	-0.12504	-0.0291002	-0.0563309	-0.0539302	-0.0753694	0.0206357	-0.075691	0.116414	0.0713933	0.101283	0.139808
	0.0999875	0.069882	-0.0299769	0.0520664	-0.0543678	0.0138786	-0.0869945	-0.0234647	-0.0758784	-0.0409915	-0.107584	-0.05306	-0.0545568	-0.0597073	-0.0875995	-0.044334	-0.0303323	-0.0425778	-0.0103172	-0.124319	-0.0311491	-0.0569409	-0.0606039	-0.0928582	0.0194702	-0.0789253	0.115177	0.0666702	0.110607	0.139622
	0.09774	0.0662949	-0.0317989	0.0422303	-0.0578178	0.0147416	-0.101311	-0.0313692	-0.0858843	-0.040083	-0.108168	-0.050927	-0.0587182	-0.0486056	-0.0974991	-0.0431446	-0.0270131	-0.0453872	-0.0101894	-0.127551	-0.0321657	-0.062977	-0.0648981	-0.0828452	0.0249758	-0.078306	0.111177	0.0680914	0.0999821	0.142488
	0.100082	0.0539931	-0.0484678	0.0465592	-0.0445721	0.0188358	-0.0877114	-0.0369341	-0.0791315	-0.0457998	-0.105355	-0.0486882	-0.0631884	-0.052199	-0.0949627	-0.0385514	-0.0309011	-0.0358137	-0.0113097	-0.121039	-0.0278302	-0.0669086	-0.0753378	-0.087172	0.0163726	-0.0875693	0.117055	0.0647509	0.0886158	0.135954
	0.0986143	0.0626019	-0.0469744	0.0466259	-0.048498	0.0149609	-0.0862016	-0.0305374	-0.0657588	-0.0501977	-0.108767	-0.0522545	-0.0657583	-0.060153	-0.106609	-0.0442062	-0.041645	-0.0380311	-0.0105095	-0.132055	-0.0243418	-0.0528706	-0.0864041	-0.0941367	0.0166603	-0.0846555	0.122032	0.0599892	0.0963143	0.124185
	0.0899175	0.0586117	-0.0509686	0.0440839	-0.0584653	0.0134742	-0.0953698	-0.0303051	-0.0711942	-0.039834	-0.110648	-0.0606644	-0.0683815	-0.0585509	-0.113634	-0.0535216	-0.0389317	-0.0487872	-0.01526	-0.140607	-0.0313015	-0.0561937	-0.0893315	-0.107473	0.0170043	-0.0925005	0.112246	0.0631265	0.095971	0.124837
	0.0895748	0.056337	-0.0457072	0.0441335	-0.0704339	0.0178617	-0.0919743	-0.0386727	-0.0766107	-0.0508276	-0.110481	-0.0602101	-0.0735212	-0.0584446	-0.125148	-0.060329	-0.0284622	-0.0346125	-0.0197549	-0.129214	-0.0315733	-0.0716484	-0.0884732	-0.0994079	0.0135434	-0.0865707	0.116704	0.0547853	0.0845864	0.109681
	0.0893556	0.052435	-0.043294	0.0231157	-0.0695204	0.0186521	-0.0869185	-0.0482004	-0.0912074	-0.0504171	-0.122697	-0.0628855	-0.0713135	-0.0596549	-0.121937	-0.0511967	-0.0277099	-0.0365533	-0.0212114	-0.135492	-0.0338586	-0.0728669	-0.0874379	-0.101513	0.0226434	-0.082618	0.113864	0.0560963	0.0691543	0.119605
	0.0830795	0.0466954	-0.0502912	0.0234345	-0.0671184	0.0127024	-0.0933509	-0.0508082	-0.0896086	-0.0492301	-0.12318	-0.072448	-0.0656853	-0.0682119	-0.11863	-0.0574008	-0.0430941	-0.0433905	-0.0268254	-0.136244	-0.044036	-0.0683253	-0.0929415	-0.104267	0.0154548	-0.0939575	0.109696	0.0528302	0.0744128	0.117873
	0.0847348	0.0505458	-0.0532767	0.0357303	-0.0679003	0.0175499	-0.0963689	-0.057166	-0.0885174	-0.0528071	-0.106686	-0.0734975	-0.0740644	-0.0691558	-0.117259	-0.0686735	-0.0549757	-0.0416346	-0.0203157	-0.138536	-0.0479302	-0.0785888	-0.0910676	-0.107926	-0.00892092	-0.0804024	0.116369	0.0422749	0.0778465	0.113089
	0.0915099	0.0504046	-0.0704843	0.040395	-0.075943	0.0217366	-0.096859	-0.0598907	-0.0846239	-0.0476031	-0.0969484	-0.0684966	-0.0807592	-0.0683016	-0.120922	-0.0582794	-0.0358144	-0.0339288	-0.0274495	-0.126436	-0.0462714	-0.0833073	-0.0992459	-0.114298	-0.0056128	-0.0755718	0.113361	0.0478481	0.0636618	0.113573
	0.0893714	0.0490583	-0.056836	0.0476029	-0.0894933	0.0225625	-0.0970477	-0.0539197	-0.0871068	-0.0562522	-0.101992	-0.0641791	-0.0769416	-0.0809158	-0.115831	-0.0634403	-0.0422508	-0.0432429	-0.0258813	-0.123581	-0.0533834	-0.0927457	-0.105529	-0.121735	4.55507e-05	-0.0902045	0.113193	0.0427543	0.0647816	0.106348
	0.0943834	0.0446487	-0.0455159	0.0471993	-0.0917608	0.00723114	-0.107366	-0.049804	-0.0884226	-0.0543761	-0.0939535	-0.0530071	-0.0914007	-0.0833887	-0.119513	-0.0726265	-0.04997	-0.0545723	-0.027545	-0.12548	-0.0517916	-0.0983899	-0.118235	-0.121872	0.000466665	-0.094456	0.116949	0.0437691	0.0589625	0.0943945
	0.0910885	0.0360385	-0.0650142	0.0480915	-0.0955153	-0.00282982	-0.10512	-0.0641997	-0.0941411	-0.0437919	-0.0871283	-0.0430595	-0.0907481	-0.074884	-0.120866	-0.0666978	-0.0371711	-0.0466988	-0.0389504	-0.127299	-0.053147	-0.0819317	-0.127017	-0.126672	-0.000890094	-0.103179	0.112612	0.0334542	0.0598847	0.0927006
	0.100597	0.038244	-0.0673062	0.0420461	-0.0912464	-0.00892621	-0.113042	-0.0670788	-0.100329	-0.0488492	-0.0795893	-0.0498951	-0.0949109	-0.0765386	-0.130709	-0.0776965	-0.0454406	-0.0548862	-0.0308241	-0.137689	-0.0462885	-0.0721394	-0.120186	-0.131885	0.00339222	-0.104896	0.109682	0.0287855	0.065558	0.0959961
	0.0987705	0.0494776	-0.0621849	0.0457337	-0.0875111	-0.00841212	-0.112363	-0.0543258	-0.0988807	-0.0543909	-0.0871129	-0.0541434	-0.101606	-0.0803997	-0.137584	-0.0786291	-0.0508133	-0.0572513	-0.0336875	-0.137516	-0.0510968	-0.0855887	-0.124109	-0.145241	0.00494026	-0.102002	0.103452	0.0268104	0.0514097	0.100464
	0.102002	0.0470632	-0.060309	0.0516119	-0.0953438	-0.0124693	-0.10382	-0.0671762	-0.10836	-0.0450528	-0.0898251	-0.0627797	-0.10233	-0.0860395	-0.141716	-0.0866273	-0.0542604	-0.0694307	-0.0333836	-0.132557	-0.0592424	-0.0897963	-0.13172	-0.140972	0.000313937	-0.114559	0.0965813	0.0336574	0.042339	0.0905965
	0.0978333	0.0365638	-0.063347	0.0491025	-0.111123	-0.0133322	-0.118098	-0.0691276	-0.108455	-0.0528946	-0.087362	-0.0617831	-0.114943	-0.085115	-0.150076	-0.0883646	-0.0590643	-0.0748088	-0.0410136	-0.136794	-0.0538576	-0.0938666	-0.11882	-0.135818	0.0122623	-0.111484	0.108475	0.0244861	0.0383629	0.0801324
	0.109683	0.0440013	-0.064493	0.0551819	-0.109542	-0.011753	-0.120569	-0.0654182	-0.10851	-0.0613243	-0.0946351	-0.0488984	-0.114708	-0.077517	-0.153926	-0.0677594	-0.0692763	-0.0744576	-0.0404218	-0.135413	-0.0606136	-0.0901303	-0.12042	-0.135327	0.00503664	-0.105076	0.108856	0.0176033	0.0342607	0.0874122
	0.110152	0.0422858	-0.0686084	0.0432753	-0.105883	-0.021485	-0.114212	-0.082654	-0.0980156	-0.0560759	-0.087229	-0.0546858	-0.124878	-0.0935658	-0.136663	-0.069132	-0.0700286	-0.0725727	-0.0336714	-0.132824	-0.0685228	-0.089168	-0.143333	-0.146638	-0.0118643	-0.114398	0.0994824	0.0126197	0.0438204	0.0850106
	0.111666	0.0267294	-0.0669938	0.0409841	-0.114935	-0.0152604	-0.115966	-0.0755813	-0.100253	-0.0466799	-0.0960667	-0.0590914	-0.128569	-0.0948823	-0.137208	-0.0590473	-0.0781331	-0.0749564	-0.0483087	-0.131427	-0.0582942	-0.0901501	-0.134335	-0.152067	-0.0115588	-0.116474	0.109864	0.0188756	0.0426824	0.0790522
	0.103563	0.0281816	-0.0715428	0.0524701	-0.120044	-0.0222198	-0.121247	-0.0658618	-0.111689	-0.0547866	-0.0996955	-0.0754556	-0.124389	-0.0798132	-0.139012	-0.0529354	-0.0692038	-0.0829031	-0.0463572	-0.123863	-0.0430878	-0.105821	-0.132911	-0.134953	-0.00265017	-0.120626	0.112368	0.032697	0.0318585	0.0646398
	0.0923067	0.031576	-0.0806058	0.0470648	-0.115831	-0.0311429	-0.116249	-0.0634278	-0.107345	-0.0624533	-0.0956511	-0.0722907	-0.115902	-0.0979071	-0.137434	-0.0501904	-0.074521	-0.0830507	-0.0539227	-0.113742	-0.0392435	-0.105901	-0.132032	-0.141189	-0.014904	-0.117632	0.111833	0.0141154	0.0323644	0.068718
	0.0956318	0.0365108	-0.0892352	0.0566475	-0.108494	-0.0222198	-0.124662	-0.0610882	-0.115225	-0.0655459	-0.100577	-0.0626577	-0.122092	-0.107426	-0.138824	-0.0463112	-0.0783535	-0.0844182	-0.0588184	-0.123204	-0.0441043	-0.104603	-0.133457	-0.141012	-0.0105268	-0.115017	0.116154	0.0163853	0.0239077	0.0716409
	0.0944136	0.0201849	-0.0861271	0.0444196	-0.101653	-0.033897	-0.12898	-0.0566249	-0.122824	-0.071307	-0.119053	-0.0788998	-0.131609	-0.110309	-0.137791	-0.0512336	-0.080865	-0.0853241	-0.0596658	-0.119186	-0.0514357	-0.10883	-0.142141	-0.14056	-0.0185947	-0.126177	0.112032	0.0166243	0.0227865	0.0730937
	0.100191	0.0159843	-0.0842175	0.0300873	-0.119262	-0.041792	-0.124529	-0.0406061	-0.115545	-0.0694458	-0.109882	-0.0911024	-0.118128	-0.105576	-0.149569	-0.0568331	-0.0914254	-0.0839007	-0.0598097	-0.122106	-0.0341134	-0.100807	-0.135701	-0.14945	-0.0214431	-0.109648	0.100811	0.0228988	0.0299973	0.0769293
	0.101049	0.0136757	-0.0878643	0.0336912	-0.120672	-0.0296192	-0.122021	-0.0433309	-0.12258	-0.074137	-0.11123	-0.0924489	-0.125457	-0.104669	-0.134522	-0.0574562	-0.0863841	-0.0754552	-0.0676482	-0.122184	-0.0275767	-0.112114	-0.138863	-0.147287	0.00587739	-0.115237	0.107268	0.0209795	0.0228411	0.0716409
	0.100019	0.0127121	-0.0993755	0.0360503	-0.111905	-0.0330156	-0.126227	-0.0503256	-0.121733	-0.0689034	-0.114509	-0.090263	-0.135084	-0.115379	-0.127083	-0.0585533	-0.0814509	-0.0735703	-0.0625131	-0.123299	-0.0234619	-0.119585	-0.149947	-0.145694	0.00547555	-0.129091	0.105208	-0.000610592	0.0179078	0.0619408
	0.0973332	0.015303	-0.102675	0.0451276	-0.11789	-0.0395705	-0.136337	-0.039542	-0.118442	-0.0762768	-0.118104	-0.0908583	-0.138106	-0.115361	-0.13441	-0.0579317	-0.074484	-0.0853427	-0.071055	-0.101611	-0.0301667	-0.131364	-0.140015	-0.146756	-0.00129193	-0.137235	0.0962911	0.000404152	0.018125	0.0601342
	0.0993324	0.0138155	-0.0933156	0.0351399	-0.117413	-0.0446928	-0.126529	-0.0433309	-0.124385	-0.0744156	-0.118619	-0.0923445	-0.13883	-0.107674	-0.140119	-0.0662762	-0.082826	-0.0927719	-0.072318	-0.101094	-0.0211582	-0.130832	-0.145264	-0.154369	0.00363985	-0.130667	0.0869777	-0.00312097	0.00430042	0.0533944
	0.100284	0.0207617	-0.0983157	0.0359485	-0.126542	-0.0441047	-0.130452	-0.0454366	-0.130216	-0.0771273	-0.123946	-0.0950185	-0.143879	-0.111019	-0.14367	-0.073542	-0.087044	-0.0987778	-0.0722225	-0.105393	-0.0196176	-0.120215	-0.148718	-0.168355	0.010007	-0.128092	0.0934515	0.00619921	0.00784206	0.0471385
	0.101237	0.0132726	-0.101406	0.0390979	-0.121015	-0.0360815	-0.132471	-0.0508667	-0.1232	-0.0897934	-0.121699	-0.0858398	-0.143789	-0.112123	-0.139707	-0.0755547	-0.0923981	-0.0867474	-0.0830684	-0.101832	-0.0368899	-0.129299	-0.149284	-0.159246	0.0142507	-0.135679	0.0954516	0.000312553	0.0014273	0.0530218
	0.0926651	0.00986058	-0.0975872	0.0167151	-0.124369	-0.0479981	-0.129716	-0.0551172	-0.132868	-0.0855706	-0.132801	-0.094529	-0.132587	-0.110131	-0.142035	-0.0869566	-0.0872089	-0.078504	-0.0851316	-0.0977043	-0.0304044	-0.128926	-0.155354	-0.157771	0.00532282	-0.149851	0.0928559	-0.0174762	-0.00059649	0.0567275
	0.105515	0.0193977	-0.10396	0.0204209	-0.123246	-0.0553789	-0.129623	-0.0543258	-0.134259	-0.080777	-0.134149	-0.100841	-0.142104	-0.114062	-0.14737	-0.0871752	-0.0909121	-0.0780425	-0.0796293	-0.0915835	-0.0203452	-0.131128	-0.157246	-0.15905	-0.00406476	-0.156159	0.0865349	0.00346699	-0.00119214	0.0509741
	0.107029	0.0156518	-0.104637	0.0200669	-0.12639	-0.0577842	-0.130094	-0.0616113	-0.135257	-0.0874625	-0.131802	-0.101506	-0.146611	-0.117941	-0.140571	-0.0896278	-0.0984307	-0.0786703	-0.0760611	-0.0986926	-0.02446	-0.133193	-0.156037	-0.166132	-0.00408404	-0.148433	0.0896042	0.00603319	-0.00811284	0.0431354
	0.0911975	0.00898518	-0.112623	0.0132966	-0.12738	-0.0557278	-0.13677	-0.061379	-0.130856	-0.0882391	-0.140741	-0.105772	-0.151859	-0.125984	-0.153719	-0.0896278	-0.0948726	-0.0830134	-0.0754854	-0.101454	-0.0281178	-0.129653	-0.152875	-0.173942	0.000963402	-0.148754	0.0884437	-0.00834211	-0.00451794	0.0402125
	0.0838448	0.00217875	-0.127382	0.00972524	-0.11747	-0.0608317	-0.129075	-0.0610882	-0.131288	-0.08862	-0.138776	-0.0967325	-0.155387	-0.118617	-0.154602	-0.101395	-0.107488	-0.0856939	-0.0808451	-0.0999949	-0.0300997	-0.117168	-0.157891	-0.17223	-0.00373855	-0.147257	0.0873448	-0.00439334	-0.00523972	0.0341414
	0.0818455	-0.00300173	-0.121426	0.00256823	-0.119281	-0.0686711	-0.143787	-0.0762003	-0.127601	-0.084794	-0.134864	-0.106959	-0.161612	-0.125058	-0.143257	-0.102055	-0.0987421	-0.0856566	-0.0807322	-0.0956486	-0.031945	-0.104996	-0.16761	-0.171856	-0.0151338	-0.143863	0.0848403	-0.000924032	-0.014365	0.0398023
	0.0946171	-0.00644905	-0.12134	0.00795787	-0.121853	-0.0707459	-0.144108	-0.074673	-0.113533	-0.0959354	-0.143004	-0.117345	-0.160835	-0.134843	-0.142018	-0.0967645	-0.101713	-0.106595	-0.0730227	-0.0880369	-0.0332151	-0.10187	-0.157755	-0.167233	-0.0175241	-0.163964	0.088902	0.00293171	-0.0108234	0.04131
	0.0878105	-0.0073231	-0.128111	0.0160084	-0.134661	-0.078715	-0.154143	-0.0718719	-0.12478	-0.0919184	-0.142938	-0.112694	-0.151244	-0.130485	-0.14553	-0.108477	-0.118361	-0.0884474	-0.0730699	-0.0872689	-0.038533	-0.0938071	-0.16158	-0.16747	-0.0180772	-0.167158	0.0823216	0.0118268	-0.00928731	0.036153
	0.0814871	-0.00818086	-0.122833	0.0137511	-0.136338	-0.0705993	-0.157216	-0.0706728	-0.121339	-0.0796776	-0.134082	-0.105369	-0.159514	-0.139202	-0.162417	-0.109959	-0.119516	-0.0963568	-0.0819964	-0.103164	-0.0482021	-0.0919786	-0.17481	-0.174157	-0.017619	-0.155241	0.0769171	0.00320937	-0.0190096	0.040715
	0.0855933	-0.00821614	-0.117642	0.0101302	-0.134623	-0.0777238	-0.150427	-0.0750028	-0.114022	-0.0835047	-0.136696	-0.113673	-0.167566	-0.140608	-0.148329	-0.102804	-0.124448	-0.105006	-0.0849232	-0.1034	-0.0472709	-0.0889514	-0.168527	-0.167685	-0.0248269	-0.160471	0.0812985	-0.000813827	-0.0298154	0.0320561
	0.0918065	-0.017	-0.115523	0.00496	-0.145734	-0.0919345	-0.136374	-0.0823257	-0.112592	-0.0889724	-0.151293	-0.125299	-0.168073	-0.136819	-0.144684	-0.114077	-0.127693	-0.102899	-0.0869392	-0.105848	-0.0566853	-0.0844877	-0.178519	-0.169928	-0.0301219	-0.163225	0.0805051	0.00782223	-0.0353443	0.0192279
	0.0801285	-0.0210608	-0.123163	0.0050436	-0.138054	-0.0788802	-0.143052	-0.086248	-0.109375	-0.0912442	-0.143137	-0.121523	-0.169249	-0.144558	-0.147858	-0.122001	-0.114749	-0.0912755	-0.0860757	-0.10712	-0.0539758	-0.0938468	-0.192531	-0.189087	-0.019646	-0.172309	0.0833601	0.0143916	-0.0313879	0.019898
	0.0761942	-0.00949328	-0.125785	0.00229783	-0.144723	-0.0767683	-0.144448	-0.0857849	-0.0931812	-0.100553	-0.144235	-0.1121	-0.170606	-0.142921	-0.157101	-0.113967	-0.115024	-0.0777286	-0.0868115	-0.101737	-0.0611219	-0.0940435	-0.170966	-0.191113	-0.0314224	-0.165681	0.0727335	0.0141883	-0.0373331	0.031386
	0.0766628	-0.00639612	-0.134362	0.0087991	-0.145085	-0.0869959	-0.144768	-0.0917365	-0.0954204	-0.0970053	-0.147564	-0.120264	-0.179455	-0.136337	-0.162998	-0.112998	-0.115995	-0.0700958	-0.0894181	-0.100953	-0.0571594	-0.0931987	-0.16675	-0.186019	-0.0377509	-0.162388	0.0695268	0.0111255	-0.0303942	0.0229335
	0.0856248	-0.0114178	-0.135873	0.0192074	-0.140759	-0.0860958	-0.14109	-0.0889548	-0.0843234	-0.102781	-0.155287	-0.119216	-0.178749	-0.139718	-0.161101	-0.131718	-0.129179	-0.0616317	-0.0845237	-0.0973587	-0.0587342	-0.0978195	-0.19218	-0.188242	-0.0422809	-0.175362	0.0663059	0.0120301	-0.0334663	0.0250737
	0.0844539	-0.0145679	-0.128284	0.0127741	-0.148059	-0.0867025	-0.148862	-0.0862675	-0.0843788	-0.108659	-0.154188	-0.11495	-0.183635	-0.142833	-0.163355	-0.145573	-0.132406	-0.0639423	-0.0855472	-0.0925414	-0.0583625	-0.0821284	-0.185936	-0.186136	-0.052395	-0.177239	0.068718	-0.00295352	-0.041525	0.0215183
	0.0854371	-0.0258898	-0.121599	0.0139196	-0.148497	-0.0845166	-0.153708	-0.0854567	-0.0817267	-0.106813	-0.134265	-0.122677	-0.178786	-0.141303	-0.158848	-0.142114	-0.127345	-0.0687843	-0.0917704	-0.0927288	-0.0582429	-0.0887547	-0.19099	-0.188596	-0.0547082	-0.172428	0.0664741	-0.00175415	-0.0352364	0.00572823
	0.0928055	-0.0157405	-0.123632	0.00479149	-0.143161	-0.0937345	-0.141109	-0.0897656	-0.0698025	-0.111313	-0.145251	-0.121803	-0.174805	-0.142317	-0.14474	-0.133385	-0.131893	-0.0672491	-0.0857718	-0.0856051	-0.0664739	-0.0898756	-0.193292	-0.200812	-0.0596593	-0.17668	0.0701686	0.000163705	-0.0526377	0.00924756
	0.0936653	-0.0154433	-0.134257	-0.00120426	-0.141502	-0.0805506	-0.136261	-0.100645	-0.0679965	-0.109759	-0.161629	-0.116891	-0.180758	-0.141605	-0.146751	-0.139241	-0.136329	-0.0774505	-0.0798365	-0.0845694	-0.0722305	-0.0712946	-0.190834	-0.198589	-0.0567723	-0.184845	0.0671301	-0.0173474	-0.0567582	0.0128044
	0.095788	-0.0171235	-0.12851	0.00169173	-0.152347	-0.0758868	-0.131791	-0.094809	-0.0690688	-0.112794	-0.160447	-0.120789	-0.168941	-0.1468	-0.152724	-0.138764	-0.1296	-0.0886323	-0.0857557	-0.0821522	-0.0689799	-0.0655132	-0.184218	-0.199985	-0.0630059	-0.191213	0.0572673	-0.0177725	-0.0536314	0.00127889
	0.0856551	-0.0245081	-0.126652	0.00649224	-0.149945	-0.0939182	-0.131943	-0.110308	-0.0709871	-0.125489	-0.16118	-0.14128	-0.169159	-0.146034	-0.13563	-0.131115	-0.136917	-0.0867847	-0.0885385	-0.0833924	-0.0708423	-0.0707044	-0.173621	-0.196032	-0.0561806	-0.181512	0.0570683	-0.0111659	-0.0535235	-0.000155125
	0.0854214	-0.0187685	-0.121131	0.00209667	-0.157283	-0.0845536	-0.131678	-0.107892	-0.0767435	-0.116019	-0.166655	-0.127607	-0.179744	-0.13285	-0.129243	-0.136807	-0.150448	-0.0911637	-0.0767981	-0.0772887	-0.0772266	-0.0792568	-0.18494	-0.199867	-0.0535605	-0.185104	0.0648399	-0.0212604	-0.0563966	-0.00106781
	0.094071	-0.0160907	-0.122191	-0.00278745	-0.148897	-0.0811942	-0.125793	-0.109283	-0.0843044	-0.121311	-0.158833	-0.116295	-0.182749	-0.141071	-0.139386	-0.147219	-0.130627	-0.0930672	-0.0716952	-0.0839097	-0.0825091	-0.0911734	-0.173972	-0.202916	-0.0627375	-0.188298	0.0648707	-0.0168494	-0.0593061	-0.00151405
	0.0885589	-0.0309468	-0.127277	-0.00908625	-0.144991	-0.0740697	-0.116494	-0.116703	-0.0849623	-0.12288	-0.157284	-0.125334	-0.190186	-0.128279	-0.135762	-0.145427	-0.130352	-0.0884474	-0.0724781	-0.0836273	-0.0914335	-0.0716484	-0.156993	-0.195638	-0.0663126	-0.20305	0.0615113	-0.0183436	-0.0472166	0.00373679
	0.0724004	-0.0316294	-0.123007	-0.0163621	-0.157264	-0.0737948	-0.118588	-0.101225	-0.0778522	-0.121942	-0.169552	-0.133622	-0.185608	-0.124542	-0.126971	-0.14625	-0.141207	-0.0949521	-0.0463249	-0.0696611	-0.0889276	-0.0798073	-0.16357	-0.185901	-0.0752405	-0.18734	0.0571607	-0.018511	-0.0563783	0.00470435
	0.0811117	-0.0295651	-0.118839	-0.0128587	-0.148383	-0.0723808	-0.124529	-0.1082	-0.0817647	-0.125122	-0.158017	-0.125317	-0.174045	-0.103477	-0.128117	-0.149306	-0.142123	-0.113767	-0.0508521	-0.0702112	-0.0862181	-0.0930019	-0.168038	-0.188301	-0.0727939	-0.178617	0.0614201	-0.00300934	-0.0668407	-0.000248994
	0.0756009	-0.0314191	-0.130299	-0.0230998	-0.147316	-0.0789542	-0.125246	-0.107892	-0.0726049	-0.133112	-0.153806	-0.13794	-0.174805	-0.100522	-0.139405	-0.147805	-0.145222	-0.108092	-0.054419	-0.0717022	-0.0910106	-0.0865129	-0.162769	-0.20386	-0.0524336	-0.185384	0.0603058	0.0014375	-0.0610412	-0.00533087
	0.0696989	-0.0253822	-0.124291	-0.0152845	-0.154386	-0.0916596	-0.128	-0.1088	-0.0832132	-0.131162	-0.157834	-0.141087	-0.1815	-0.105985	-0.131835	-0.14548	-0.144745	-0.103233	-0.0268899	-0.0669786	-0.0942613	-0.100296	-0.164136	-0.188242	-0.0393746	-0.188278	0.0570541	-0.00806588	-0.0611127	-0.0177316
	0.0741017	-0.0278672	-0.116599	-0.0101143	-0.153605	-0.0939367	-0.124265	-0.110751	-0.0865991	-0.128171	-0.148163	-0.146857	-0.194476	-0.105487	-0.133132	-0.148519	-0.139226	-0.106743	-0.0333836	-0.0593985	-0.0832892	-0.101477	-0.171863	-0.174827	-0.0319769	-0.194747	0.0535265	-0.0170898	-0.0612388	-0.0177691
	0.064188	-0.0248746	-0.112466	-0.00917115	-0.14945	-0.0936604	-0.129037	-0.114674	-0.0939718	-0.127014	-0.147248	-0.14815	-0.183979	-0.11191	-0.137715	-0.155911	-0.148431	-0.108314	-0.0343116	-0.0524939	-0.0932289	-0.0995886	-0.159081	-0.155037	-0.0330475	-0.183328	0.0571145	-0.017366	-0.0728041	-0.0211772
	0.0705586	-0.0157052	-0.121808	-0.00901963	-0.164145	-0.0949278	-0.133169	-0.117129	-0.108003	-0.136395	-0.139059	-0.15198	-0.180306	-0.100594	-0.129976	-0.161072	-0.141042	-0.11811	-0.0302484	-0.0706031	-0.0967002	-0.097484	-0.165912	-0.148074	-0.0363349	-0.186022	0.0581992	-0.0161853	-0.0619438	-0.0132822
	0.0708238	-0.00900333	-0.124083	-0.0176083	-0.160808	-0.086684	-0.137996	-0.11682	-0.118649	-0.141599	-0.150976	-0.155615	-0.182857	-0.112782	-0.137265	-0.165208	-0.148358	-0.123451	-0.0197549	-0.0763624	-0.0887923	-0.106529	-0.169756	-0.155824	-0.0260887	-0.176082	0.0588552	-0.00992934	-0.0703473	-0.018198
	0.0572712	-0.00998324	-0.126601	-0.0221567	-0.165726	-0.0899707	-0.13677	-0.118654	-0.106687	-0.141658	-0.15051	-0.158483	-0.190602	-0.107978	-0.138448	-0.158913	-0.150631	-0.120475	-0.00937425	-0.0739453	-0.095312	-0.123892	-0.165249	-0.150355	-0.0289372	-0.183209	0.0566408	-0.0164615	-0.0756058	-0.027023
	0.0602222	-0.0152153	-0.144414	-0.0148978	-0.174665	-0.0945419	-0.124096	-0.120664	-0.112706	-0.139123	-0.137911	-0.16371	-0.193064	-0.108725	-0.145004	-0.163068	-0.154151	-0.133577	-0.00107174	-0.0794381	-0.101019	-0.124579	-0.163004	-0.140146	-0.0348061	-0.178857	0.0571761	-0.0263527	-0.0723711	-0.0268931
	0.0673884	-0.0161599	-0.141533	-0.0192424	-0.16788	-0.0964886	-0.128227	-0.118307	-0.118761	-0.142817	-0.145001	-0.16684	-0.193118	-0.127709	-0.150376	-0.169454	-0.14678	-0.134594	0.00092821	-0.0832038	-0.107013	-0.121079	-0.180432	-0.137924	-0.0374633	-0.16171	0.06313	-0.0301541	-0.0836281	-0.0227586
	0.0546956	-0.0228971	-0.139571	-0.0226113	-0.161856	-0.0942486	-0.130698	-0.12737	-0.116071	-0.15274	-0.148364	-0.157644	-0.191326	-0.129861	-0.154978	-0.173517	-0.145001	-0.124559	0.00623825	-0.0850087	-0.114464	-0.131285	-0.17565	-0.133694	-0.0516492	-0.159074	0.0571915	-0.0371113	-0.0830324	-0.0365933
	0.0483262	-0.0173678	-0.144641	-0.0245145	-0.171596	-0.0974798	-0.130132	-0.110732	-0.123501	-0.156479	-0.159099	-0.166176	-0.199361	-0.122709	-0.150319	-0.175146	-0.144836	-0.13818	-0.00291164	-0.0904224	-0.118782	-0.130971	-0.195947	-0.141071	-0.05964	-0.165761	0.0487022	-0.0346754	-0.0825083	-0.0333729
	0.0538371	-0.0199927	-0.152175	-0.0307284	-0.17091	-0.0972049	-0.109742	-0.126075	-0.132455	-0.15469	-0.160381	-0.161316	-0.206852	-0.123599	-0.149305	-0.171834	-0.137466	-0.144094	0.00631889	-0.0805055	-0.108148	-0.124009	-0.197937	-0.150925	-0.0534463	-0.183467	0.0500463	-0.0314823	-0.0892664	-0.0334653
	0.0524469	-0.0216376	-0.164225	-0.0306278	-0.165383	-0.110699	-0.0982927	-0.138327	-0.125345	-0.148827	-0.157085	-0.172364	-0.204265	-0.132868	-0.151766	-0.182393	-0.134111	-0.140046	0.0192429	-0.074919	-0.124811	-0.123754	-0.204631	-0.148722	-0.0594873	-0.18201	0.0405955	-0.0364472	-0.090766	-0.0309698
	0.0476226	-0.0132378	-0.158583	-0.04043	-0.174035	-0.120834	-0.102575	-0.124955	-0.123369	-0.15837	-0.164341	-0.175791	-0.195886	-0.127068	-0.161008	-0.184424	-0.135835	-0.154553	0.0174365	-0.0871119	-0.124742	-0.135395	-0.193917	-0.14056	-0.0701367	-0.182091	0.036702	-0.0453967	-0.0898985	-0.0233737
	0.0432512	-0.0240345	-0.151412	-0.0449601	-0.170529	-0.109983	-0.0962373	-0.13054	-0.131025	-0.159865	-0.169151	-0.166368	-0.203252	-0.122158	-0.16067	-0.181276	-0.143407	-0.147735	0.0220269	-0.0778838	-0.125199	-0.133447	-0.183281	-0.13755	-0.0683396	-0.173007	0.0366404	-0.043237	-0.0777011	-0.0245464
	0.0423927	-0.0383137	-0.16077	-0.0417938	-0.170567	-0.111727	-0.106668	-0.136182	-0.125533	-0.155439	-0.162211	-0.172522	-0.201695	-0.132442	-0.158922	-0.18607	-0.13655	-0.134392	0.0165717	-0.081243	-0.120932	-0.13799	-0.177172	-0.13812	-0.0788541	-0.168296	0.0339382	-0.0346567	-0.0821102	-0.0343404
	0.0364907	-0.0422171	-0.168028	-0.0554364	-0.17234	-0.101555	-0.0967274	-0.134829	-0.131946	-0.166227	-0.161961	-0.172453	-0.195977	-0.122691	-0.146882	-0.186309	-0.134752	-0.148196	0.0255938	-0.0762054	-0.116174	-0.144617	-0.184608	-0.161863	-0.0733677	-0.173647	0.0393581	-0.0281804	-0.0871879	-0.044767
	0.0283412	-0.0372117	-0.16657	-0.0615666	-0.17981	-0.110846	-0.103122	-0.135216	-0.123803	-0.159719	-0.17025	-0.174183	-0.208825	-0.111501	-0.14985	-0.182887	-0.136585	-0.1484	0.0448055	-0.0742276	-0.108605	-0.15781	-0.194014	-0.169888	-0.0740365	-0.185784	0.0400603	-0.0442532	-0.0936938	-0.0252728
	0.0285907	-0.0420243	-0.158165	-0.0613981	-0.176512	-0.126526	-0.106064	-0.14337	-0.110655	-0.159337	-0.168219	-0.183169	-0.20955	-0.121731	-0.141961	-0.189091	-0.142362	-0.148141	0.0481962	-0.0862794	-0.113464	-0.152422	-0.186092	-0.159246	-0.0804021	-0.195126	0.0343349	-0.0573547	-0.0996741	-0.0304124
	0.0325879	-0.0528033	-0.173411	-0.0599155	-0.179924	-0.125149	-0.102197	-0.146675	-0.103546	-0.168133	-0.178706	-0.178885	-0.209006	-0.116501	-0.149662	-0.184424	-0.143774	-0.154462	0.0412547	-0.0964166	-0.111432	-0.147584	-0.176236	-0.162571	-0.0833662	-0.193948	0.0344568	-0.0469839	-0.106704	-0.0435568
	0.0287784	-0.0508788	-0.176693	-0.067983	-0.186651	-0.13534	-0.108441	-0.134771	-0.089702	-0.1685	-0.182817	-0.18205	-0.208192	-0.11949	-0.155899	-0.184039	-0.155252	-0.151819	0.047525	-0.0946433	-0.113363	-0.145895	-0.178773	-0.16684	-0.0865394	-0.201494	0.0337854	-0.0480173	-0.114058	-0.045866
	0.0278423	-0.0557431	-0.171917	-0.0706269	-0.185642	-0.141583	-0.112948	-0.138347	-0.0813883	-0.163428	-0.179121	-0.179515	-0.213458	-0.122301	-0.152836	-0.194746	-0.145057	-0.147475	0.0490287	-0.0877862	-0.110924	-0.165026	-0.185271	-0.174157	-0.0871132	-0.203211	0.0296326	-0.0535533	-0.105294	-0.046666
	0.0307921	-0.0594523	-0.172907	-0.0682025	-0.195724	-0.136789	-0.10463	-0.145437	-0.0817836	-0.172986	-0.173379	-0.192016	-0.217964	-0.115094	-0.152123	-0.199961	-0.14337	-0.146403	0.0437819	-0.0984723	-0.102085	-0.158517	-0.19661	-0.168001	-0.105696	-0.207422	0.0327327	-0.058129	-0.111871	-0.0382136
	0.0303707	-0.0602056	-0.171709	-0.0588888	-0.18143	-0.127334	-0.111873	-0.146849	-0.0862971	-0.165362	-0.164891	-0.202995	-0.20792	-0.105576	-0.148705	-0.200767	-0.155398	-0.145682	0.0451578	-0.107134	-0.0915018	-0.153916	-0.19218	-0.152933	-0.125159	-0.200915	0.0270369	-0.0660279	-0.110209	-0.0357744
	0.0243912	-0.0549206	-0.180182	-0.0634359	-0.185965	-0.130767	-0.114439	-0.144085	-0.0706297	-0.167093	-0.166905	-0.200005	-0.222288	-0.121232	-0.155485	-0.201096	-0.158553	-0.142578	0.0513475	-0.091945	-0.0937372	-0.159364	-0.198815	-0.155017	-0.121698	-0.190654	0.0226247	-0.0591623	-0.105619	-0.0312875
	0.00841924	-0.0650522	-0.177247	-0.0656931	-0.175807	-0.137322	-0.107328	-0.141786	-0.0793766	-0.168207	-0.175593	-0.186037	-0.225419	-0.124809	-0.169273	-0.201938	-0.164089	-0.1428	0.0574578	-0.0805675	-0.102763	-0.177158	-0.191302	-0.153051	-0.105008	-0.183667	0.0271293	-0.0623554	-0.114745	-0.0328876
	0.0145247	-0.0652978	-0.181431	-0.0648676	-0.175102	-0.12794	-0.11623	-0.155215	-0.0860345	-0.175625	-0.183716	-0.177698	-0.229165	-0.129007	-0.163205	-0.19469	-0.154079	-0.137181	0.0624006	-0.0988971	-0.0777349	-0.174405	-0.191049	-0.15665	-0.106958	-0.175023	0.0145938	-0.0743677	-0.117618	-0.0340978
	0.0177409	-0.0672577	-0.190078	-0.0687237	-0.182039	-0.130088	-0.11855	-0.144337	-0.0796961	-0.176314	-0.188009	-0.186177	-0.228115	-0.114756	-0.163919	-0.190262	-0.160404	-0.137422	0.0591215	-0.0945971	-0.086134	-0.171711	-0.189331	-0.161765	-0.105524	-0.174624	0.0187312	-0.0685183	-0.115811	-0.0323851
	0.00696736	-0.0666971	-0.177525	-0.080126	-0.171862	-0.138131	-0.112212	-0.139274	-0.0816523	-0.175448	-0.19059	-0.197557	-0.232224	-0.120984	-0.154414	-0.194581	-0.155619	-0.142282	0.061841	-0.105048	-0.0839485	-0.17871	-0.180979	-0.155411	-0.111508	-0.160312	0.00839592	-0.0739255	-0.114998	-0.0383623
	0.00562445	-0.0610104	-0.182751	-0.071621	-0.168757	-0.145273	-0.114174	-0.141689	-0.0961907	-0.179143	-0.187594	-0.182243	-0.225474	-0.13342	-0.171601	-0.199796	-0.149714	-0.13781	0.0701597	-0.120238	-0.0788526	-0.171142	-0.185857	-0.14707	-0.106843	-0.159054	0.0116168	-0.0865661	-0.121033	-0.0269667
	0.00592112	-0.0608177	-0.19027	-0.0842695	-0.161057	-0.153076	-0.0958979	-0.137767	-0.0928807	-0.17108	-0.192338	-0.168362	-0.215158	-0.135093	-0.174081	-0.195001	-0.155068	-0.127146	0.0690555	-0.115657	-0.0804943	-0.189643	-0.189643	-0.160211	-0.104281	-0.154123	0.0206093	-0.0818602	-0.113824	-0.0366308
	-0.0040544	-0.0674327	-0.188864	-0.0891876	-0.142456	-0.149459	-0.0872579	-0.138442	-0.0920346	-0.172722	-0.201125	-0.170634	-0.228514	-0.129523	-0.159824	-0.1991	-0.138933	-0.129604	0.0688632	-0.119329	-0.0805456	-0.195582	-0.171806	-0.158145	-0.115541	-0.153005	0.0167312	-0.08175	-0.113281	-0.0505579
	-0.00680318	-0.070424	-0.180008	-0.0817432	-0.125951	-0.147568	-0.0716221	-0.130075	-0.0939529	-0.177926	-0.193036	-0.174183	-0.233617	-0.129239	-0.17919	-0.20309	-0.135651	-0.142282	0.0771173	-0.123251	-0.0864886	-0.183508	-0.168293	-0.156769	-0.11386	-0.142426	0.0066706	-0.0832442	-0.107716	-0.0535559
	-0.0129389	-0.0753765	-0.185478	-0.0909889	-0.144037	-0.156785	-0.0548731	-0.126539	-0.0978085	-0.183291	-0.192205	-0.177767	-0.233943	-0.135217	-0.189221	-0.20009	-0.146982	-0.148843	0.0706547	-0.124711	-0.0766001	-0.188759	-0.173796	-0.166565	-0.112807	-0.135039	-0.00259661	-0.0857904	-0.103343	-0.0553986
	-0.011533	-0.0927529	-0.188221	-0.0997644	-0.148668	-0.143161	-0.0563244	-0.128569	-0.10159	-0.18461	-0.192804	-0.17212	-0.238014	-0.143117	-0.185351	-0.200308	-0.143059	-0.15169	0.0645928	-0.123094	-0.0740601	-0.207576	-0.174538	-0.173528	-0.132901	-0.135378	0.00346391	-0.0780589	-0.103343	-0.0486965
	-0.0125635	-0.078509	-0.186015	-0.0996965	-0.148173	-0.144244	-0.0389917	-0.119853	-0.101928	-0.186736	-0.197247	-0.181456	-0.233888	-0.163026	-0.180618	-0.196851	-0.137154	-0.15448	0.0595855	-0.119657	-0.0670834	-0.197705	-0.165677	-0.169947	-0.123113	-0.131526	0.00590682	-0.0915296	-0.103108	-0.0466848
	-0.0161393	-0.0726119	-0.184036	-0.0898107	-0.149888	-0.146961	-0.0456875	-0.112394	-0.1071	-0.198288	-0.20091	-0.179638	-0.234974	-0.161549	-0.17241	-0.199376	-0.148815	-0.149416	0.0644973	-0.129512	-0.0845251	-0.181857	-0.166537	-0.162316	-0.134908	-0.125757	0.00573867	-0.0886886	-0.114131	-0.049199
	-0.0186375	-0.0839337	-0.179088	-0.0988709	-0.14196	-0.142977	-0.0491765	-0.113959	-0.116392	-0.190357	-0.20324	-0.174236	-0.236151	-0.155535	-0.176505	-0.196448	-0.14535	-0.150931	0.068192	-0.129591	-0.0796814	-0.194854	-0.15551	-0.178563	-0.128562	-0.121365	0.0120597	-0.0742761	-0.118792	-0.0539661
	-0.0109554	-0.0840559	-0.179504	-0.101869	-0.134775	-0.147513	-0.0496476	-0.101264	-0.122259	-0.190093	-0.203889	-0.186859	-0.237435	-0.169396	-0.180411	-0.209404	-0.152465	-0.153352	0.0699512	-0.122687	-0.080715	-0.21141	-0.158867	-0.184327	-0.130836	-0.122703	0.00163201	-0.0767307	-0.114745	-0.0567215
	-0.0118139	-0.0864541	-0.175859	-0.112244	-0.140606	-0.146907	-0.0521945	-0.0951177	-0.117219	-0.193759	-0.199511	-0.183012	-0.242031	-0.170838	-0.178983	-0.211033	-0.164951	-0.135481	0.0712316	-0.129858	-0.0773448	-0.212078	-0.163219	-0.171363	-0.151311	-0.111185	0.00714308	-0.0847026	-0.122823	-0.0668505
	-0.0190116	-0.091283	-0.172351	-0.113574	-0.13104	-0.152709	-0.0573996	-0.0944807	-0.121244	-0.190284	-0.207733	-0.192576	-0.226197	-0.165998	-0.183136	-0.198662	-0.154848	-0.132451	0.0705108	-0.127363	-0.0733311	-0.211273	-0.170147	-0.1644	-0.137183	-0.110166	0.00692993	-0.0813621	-0.121684	-0.0739065
	-0.0206197	-0.0973023	-0.171344	-0.113574	-0.130429	-0.143179	-0.0581925	-0.0929355	-0.12367	-0.188041	-0.211828	-0.20282	-0.223411	-0.170606	-0.188959	-0.205671	-0.154409	-0.131175	0.0607058	-0.121101	-0.0842375	-0.214851	-0.175143	-0.175968	-0.145003	-0.11382	0.00363206	-0.080439	-0.124829	-0.0682095
	-0.0119544	-0.101135	-0.166726	-0.117095	-0.139044	-0.150027	-0.0623238	-0.0968383	-0.132736	-0.184567	-0.206652	-0.190372	-0.209784	-0.172919	-0.186479	-0.208196	-0.14656	-0.128754	0.0619055	-0.129983	-0.0858122	-0.2085	-0.179515	-0.171876	-0.147278	-0.103199	0.00902115	-0.0921207	-0.116715	-0.0625297
	-0.0131411	-0.101117	-0.169608	-0.117364	-0.128657	-0.1555	-0.0588523	-0.0951567	-0.126322	-0.192732	-0.202807	-0.182033	-0.203921	-0.178861	-0.183267	-0.195295	-0.152355	-0.127258	0.0645767	-0.13309	-0.0761089	-0.208952	-0.175376	-0.174314	-0.146054	-0.110227	-0.000857083	-0.0973605	-0.120871	-0.0653227
	-0.0272083	-0.100452	-0.179383	-0.115292	-0.130735	-0.146613	-0.0615689	-0.0836402	-0.134786	-0.199167	-0.214192	-0.187505	-0.197298	-0.183772	-0.185277	-0.2075	-0.170672	-0.126555	0.0682404	-0.120269	-0.080782	-0.211548	-0.184628	-0.173312	-0.15655	-0.0974302	0.0164565	-0.0921021	-0.131496	-0.0727902
	-0.0255373	-0.112002	-0.172316	-0.120176	-0.14036	-0.134312	-0.0618132	-0.0921037	-0.12762	-0.195033	-0.208449	-0.191597	-0.194114	-0.180107	-0.183436	-0.196191	-0.174339	-0.125558	0.0726063	-0.129591	-0.0846775	-0.209995	-0.198405	-0.174944	-0.159131	-0.0845347	0.0168993	-0.0978585	-0.133863	-0.0555301
	-0.0140311	-0.105493	-0.169625	-0.126577	-0.143542	-0.135909	-0.0644919	-0.0930899	-0.0949682	-0.195722	-0.215906	-0.19525	-0.19661	-0.184466	-0.188978	-0.189311	-0.173898	-0.117684	0.0748146	-0.129999	-0.0732983	-0.201735	-0.200064	-0.181633	-0.154236	-0.077967	0.00928167	-0.0980804	-0.128551	-0.0584342
	-0.00483544	-0.10348	-0.174192	-0.134542	-0.142132	-0.132695	-0.0669071	-0.0972444	-0.0879718	-0.179729	-0.228472	-0.195548	-0.192502	-0.192045	-0.193673	-0.197783	-0.164878	-0.109183	0.0741422	-0.118778	-0.0763283	-0.202091	-0.183008	-0.194203	-0.168861	-0.0613587	0.0170071	-0.0960509	-0.127358	-0.0754156
	-0.00892592	-0.115239	-0.176066	-0.123747	-0.12637	-0.132604	-0.0756583	-0.106384	-0.100198	-0.159133	-0.216887	-0.2049	-0.190819	-0.19096	-0.189466	-0.215297	-0.165868	-0.117462	0.062609	-0.112675	-0.0764806	-0.195641	-0.189546	-0.192727	-0.182378	-0.052995	0.0215566	-0.0963829	-0.121486	-0.0810015
	-0.00639631	-0.114295	-0.181588	-0.125937	-0.139807	-0.140848	-0.072753	-0.099061	-0.0966239	-0.155892	-0.211894	-0.217016	-0.191688	-0.18386	-0.193392	-0.210447	-0.174944	-0.125612	0.0634415	-0.118889	-0.0867264	-0.198649	-0.197683	-0.188713	-0.179969	-0.0450291	0.0179225	-0.103062	-0.122262	-0.0816528
	0.00301735	-0.115257	-0.167107	-0.136934	-0.139616	-0.14575	-0.0868994	-0.0980942	-0.0953066	-0.155849	-0.202557	-0.205303	-0.206998	-0.18516	-0.189861	-0.205634	-0.178263	-0.123191	0.0668161	-0.11189	-0.095329	-0.201501	-0.192668	-0.195736	-0.186699	-0.0468871	0.016151	-0.100645	-0.130376	-0.0844645
	-0.00446127	-0.115694	-0.174071	-0.139191	-0.137901	-0.145842	-0.0886359	-0.103833	-0.0883672	-0.15771	-0.200543	-0.200408	-0.211811	-0.190978	-0.180787	-0.223001	-0.165501	-0.137384	0.062913	-0.105786	-0.0826785	-0.183921	-0.192083	-0.194026	-0.175841	-0.0432935	0.0161664	-0.101494	-0.122388	-0.0885788
	-0.00402413	-0.111074	-0.168688	-0.128901	-0.13407	-0.14788	-0.0821654	-0.0961623	-0.0909434	-0.163735	-0.194251	-0.212541	-0.195416	-0.1974	-0.176054	-0.219818	-0.165464	-0.140749	0.0695517	-0.104028	-0.0768878	-0.189506	-0.186287	-0.204805	-0.189701	-0.0305172	0.0239534	-0.115039	-0.123925	-0.0908317
	-0.017544	-0.120769	-0.160666	-0.119469	-0.147906	-0.142886	-0.0923137	-0.105032	-0.10285	-0.15535	-0.194701	-0.205828	-0.206074	-0.193681	-0.168935	-0.215095	-0.16541	-0.142357	0.0726708	-0.105252	-0.0912142	-0.189997	-0.166419	-0.218122	-0.185667	-0.0313951	0.0238622	-0.113415	-0.126021	-0.0894352
	-0.0267554	-0.126508	-0.165389	-0.125482	-0.154328	-0.142372	-0.0856369	-0.0965865	-0.105934	-0.15966	-0.19277	-0.210006	-0.206636	-0.185338	-0.163393	-0.217456	-0.167317	-0.135795	0.070543	-0.107261	-0.0896552	-0.198925	-0.162262	-0.203605	-0.185113	-0.0377043	0.0240445	-0.110223	-0.128966	-0.0840168
	-0.0287232	-0.120402	-0.152488	-0.134542	-0.153205	-0.148431	-0.0886359	-0.109089	-0.0993694	-0.16957	-0.176576	-0.218992	-0.191743	-0.208396	-0.154207	-0.212021	-0.160258	-0.142135	0.0677925	-0.104357	-0.09377	-0.218037	-0.155022	-0.190366	-0.184558	-0.050479	0.0154488	-0.117807	-0.13014	-0.0971064
	-0.0235707	-0.121486	-0.144171	-0.12602	-0.161304	-0.140278	-0.106384	-0.113998	-0.101928	-0.171168	-0.177175	-0.218905	-0.198022	-0.206671	-0.13826	-0.213357	-0.159047	-0.13258	0.0665283	-0.0997904	-0.0998326	-0.203977	-0.157384	-0.202582	-0.183832	-0.0334915	0.0129454	-0.115242	-0.113588	-0.0937546
	-0.0261306	-0.129605	-0.139536	-0.124269	-0.166965	-0.154802	-0.105686	-0.0974573	-0.1052	-0.173352	-0.167721	-0.209779	-0.203089	-0.189145	-0.123758	-0.211436	-0.16066	-0.132432	0.0690716	-0.0966527	-0.0976656	-0.198295	-0.158066	-0.192904	-0.185457	-0.0343306	0.016762	-0.119967	-0.126852	-0.093122
	-0.0420093	-0.133245	-0.124153	-0.125717	-0.165021	-0.161485	-0.0941614	-0.103737	-0.106725	-0.16611	-0.158399	-0.202331	-0.199813	-0.196262	-0.135367	-0.211289	-0.157342	-0.127609	0.065393	-0.100058	-0.0963101	-0.200596	-0.149927	-0.178622	-0.186375	-0.0499402	0.0164719	-0.115703	-0.136086	-0.102562
	-0.0377469	-0.130445	-0.127642	-0.131646	-0.162105	-0.165194	-0.105894	-0.105419	-0.109527	-0.167723	-0.155704	-0.209883	-0.20944	-0.204446	-0.136851	-0.21343	-0.165905	-0.124301	0.0721112	-0.109144	-0.0995621	-0.205806	-0.152837	-0.186413	-0.187445	-0.0545525	0.0261523	-0.109781	-0.122136	-0.0929921
	-0.0398697	-0.129746	-0.133233	-0.120429	-0.154977	-0.171583	-0.117305	-0.116142	-0.115921	-0.178659	-0.164542	-0.207611	-0.213096	-0.202472	-0.128718	-0.210081	-0.167866	-0.12698	0.0719983	-0.106492	-0.101375	-0.219098	-0.154319	-0.186904	-0.184692	-0.069902	0.0317854	-0.120556	-0.132562	-0.0944261
	-0.0424465	-0.125967	-0.122294	-0.119216	-0.164544	-0.167654	-0.121154	-0.108143	-0.116071	-0.180535	-0.146698	-0.198397	-0.194167	-0.208432	-0.123044	-0.194983	-0.162476	-0.132006	0.0807649	-0.0942514	-0.114955	-0.224486	-0.165756	-0.184661	-0.183946	-0.0793852	0.0255105	-0.108876	-0.141525	-0.108799
	-0.0371693	-0.128714	-0.115523	-0.121119	-0.163954	-0.172006	-0.132282	-0.104993	-0.111803	-0.180461	-0.142038	-0.203939	-0.206888	-0.200443	-0.110403	-0.18997	-0.168527	-0.137015	0.0712465	-0.096699	-0.112703	-0.221103	-0.164955	-0.197684	-0.190523	-0.0703015	0.0309612	-0.115999	-0.119787	-0.106882
	-0.0291131	-0.136378	-0.119377	-0.116892	-0.135995	-0.177569	-0.135676	-0.116007	-0.106329	-0.181415	-0.153789	-0.210863	-0.210707	-0.195604	-0.132475	-0.201462	-0.175072	-0.134779	0.0575868	-0.108625	-0.107843	-0.208992	-0.166537	-0.19493	-0.19276	-0.0931586	0.0426252	-0.122106	-0.120328	-0.0973678
	-0.0322978	-0.134383	-0.112606	-0.113692	-0.134756	-0.172263	-0.125585	-0.0983835	-0.103301	-0.182485	-0.14798	-0.197331	-0.203722	-0.20877	-0.127271	-0.198168	-0.163557	-0.133357	0.0578585	-0.1069	-0.110891	-0.214379	-0.162497	-0.187337	-0.18387	-0.0923008	0.0408998	-0.119081	-0.12669	-0.10474
	-0.0496127	-0.136903	-0.115541	-0.105018	-0.147391	-0.167563	-0.118324	-0.085707	-0.114229	-0.18011	-0.144419	-0.190669	-0.204355	-0.21505	-0.120528	-0.196923	-0.157452	-0.136221	0.0646722	-0.10974	-0.119256	-0.224368	-0.158613	-0.194537	-0.199336	-0.0938367	0.0386405	-0.11945	-0.128803	-0.102805
	-0.0532503	-0.137655	-0.116912	-0.111165	-0.141827	-0.173989	-0.116551	-0.0971081	-0.114849	-0.184053	-0.147299	-0.201666	-0.212824	-0.206065	-0.140514	-0.190408	-0.158039	-0.138567	0.0718395	-0.11043	-0.11487	-0.216798	-0.17444	-0.196326	-0.184367	-0.105655	0.0472055	-0.122771	-0.125895	-0.113678
	-0.0510488	-0.137778	-0.11363	-0.12341	-0.123816	-0.179424	-0.131396	-0.100491	-0.115358	-0.181048	-0.148996	-0.190005	-0.221004	-0.203646	-0.143238	-0.190665	-0.148541	-0.136831	0.061681	-0.118544	-0.110214	-0.223798	-0.18453	-0.197428	-0.188572	-0.0985279	0.0343657	-0.113047	-0.127466	-0.118426
	-0.0517826	-0.146685	-0.115193	-0.127705	-0.128905	-0.177863	-0.124944	-0.0870798	-0.119326	-0.190709	-0.14793	-0.173729	-0.219809	-0.219017	-0.133582	-0.199283	-0.129563	-0.138068	0.0540348	-0.126279	-0.120153	-0.225567	-0.174615	-0.206083	-0.198476	-0.103839	0.0370075	-0.107916	-0.114998	-0.111332
	-0.0502521	-0.134085	-0.10672	-0.122568	-0.124446	-0.171088	-0.13381	-0.0909451	-0.121263	-0.194755	-0.147348	-0.17455	-0.20982	-0.220922	-0.148253	-0.206934	-0.133946	-0.141007	0.051252	-0.118732	-0.124929	-0.237876	-0.17124	-0.196937	-0.197042	-0.107791	0.048045	-0.113083	-0.124737	-0.100626
	-0.0604165	-0.128767	-0.117415	-0.128783	-0.120348	-0.172942	-0.134017	-0.0921427	-0.129839	-0.199548	-0.143752	-0.16913	-0.208427	-0.205603	-0.152217	-0.205397	-0.145993	-0.140397	0.052644	-0.121384	-0.134802	-0.238663	-0.171863	-0.178209	-0.195436	-0.110067	0.043068	-0.104927	-0.124936	-0.105615
	-0.0642418	-0.131041	-0.131062	-0.130332	-0.116079	-0.182674	-0.131829	-0.0943848	-0.136423	-0.194814	-0.135314	-0.171771	-0.209731	-0.218325	-0.152592	-0.211198	-0.13268	-0.13977	0.0474928	-0.116456	-0.123185	-0.238702	-0.160331	-0.171403	-0.197674	-0.107971	0.0377097	-0.101273	-0.119426	-0.122094
	-0.0619774	-0.125109	-0.122902	-0.143469	-0.123379	-0.19233	-0.137544	-0.0940356	-0.130461	-0.197115	-0.139193	-0.173257	-0.209025	-0.20498	-0.153776	-0.216285	-0.134532	-0.152022	0.0486925	-0.109458	-0.119578	-0.233924	-0.161891	-0.161489	-0.200942	-0.105975	0.0429307	-0.107196	-0.125804	-0.115744
	-0.0559203	-0.113805	-0.121461	-0.148539	-0.130239	-0.195361	-0.12915	-0.0921037	-0.133018	-0.200252	-0.13851	-0.168081	-0.212698	-0.205905	-0.160482	-0.213924	-0.130903	-0.157953	0.0477483	-0.111623	-0.114024	-0.236401	-0.169113	-0.140934	-0.191938	-0.114817	0.0464879	-0.105259	-0.126761	-0.113101
	-0.0609311	-0.113541	-0.127191	-0.136934	-0.124979	-0.196315	-0.139015	-0.0982876	-0.143269	-0.195707	-0.137911	-0.165109	-0.21657	-0.213894	-0.162453	-0.20287	-0.119644	-0.151486	0.0485647	-0.11247	-0.107571	-0.237935	-0.15506	-0.141308	-0.180332	-0.115636	0.0410526	-0.109503	-0.13267	-0.121927
	-0.0567474	-0.103516	-0.122589	-0.143199	-0.133517	-0.175843	-0.139657	-0.0983655	-0.140391	-0.20355	-0.144119	-0.174253	-0.208481	-0.218715	-0.165216	-0.213064	-0.126831	-0.166585	0.0502756	-0.114934	-0.0990709	-0.232704	-0.148387	-0.148939	-0.181327	-0.132364	0.0335415	-0.109835	-0.140296	-0.121797
	-0.0558102	-0.0984233	-0.125975	-0.135031	-0.131306	-0.182563	-0.130094	-0.0957367	-0.144491	-0.204826	-0.142105	-0.171299	-0.212409	-0.215584	-0.166268	-0.212223	-0.137851	-0.173127	0.0401505	-0.109269	-0.0995792	-0.227868	-0.147391	-0.144946	-0.17737	-0.131786	0.0378921	-0.117087	-0.146133	-0.121051
	-0.0485035	-0.10201	-0.12851	-0.131864	-0.13529	-0.164863	-0.123869	-0.098442	-0.147877	-0.213417	-0.143187	-0.167591	-0.205694	-0.220085	-0.169216	-0.208673	-0.137117	-0.160671	0.0489319	-0.115029	-0.108232	-0.227376	-0.150651	-0.150925	-0.177828	-0.133921	0.0498781	-0.112622	-0.139609	-0.127456
	-0.0689413	-0.0936636	-0.129656	-0.136059	-0.136528	-0.151919	-0.128603	-0.0895723	-0.146033	-0.200868	-0.146283	-0.160056	-0.210254	-0.215816	-0.172222	-0.213284	-0.135798	-0.149638	0.0343765	-0.117947	-0.100883	-0.218547	-0.148953	-0.154486	-0.176088	-0.136617	0.0505649	-0.111256	-0.141236	-0.132242
	-0.0751388	-0.10229	-0.129395	-0.140336	-0.143943	-0.155536	-0.12253	-0.0925098	-0.143345	-0.203535	-0.146166	-0.175424	-0.224605	-0.213627	-0.167206	-0.219011	-0.136274	-0.170281	0.0272092	-0.107621	-0.097835	-0.195562	-0.152875	-0.147877	-0.178726	-0.133102	0.047588	-0.111514	-0.149132	-0.132818
	-0.0671298	-0.0999109	-0.127694	-0.131292	-0.144742	-0.162844	-0.12866	-0.0961234	-0.145132	-0.209004	-0.140623	-0.179725	-0.208282	-0.226241	-0.167563	-0.23541	-0.154866	-0.190296	0.0383429	-0.104593	-0.0973779	-0.199455	-0.149987	-0.144966	-0.184386	-0.139531	0.0453132	-0.114467	-0.146856	-0.129654
	-0.0602288	-0.101696	-0.12634	-0.121204	-0.146763	-0.154893	-0.131056	-0.106364	-0.133847	-0.203492	-0.147497	-0.179988	-0.204446	-0.219997	-0.170663	-0.226899	-0.146084	-0.173645	0.0303927	-0.108861	-0.0907558	-0.204567	-0.150748	-0.147306	-0.185074	-0.156339	0.0454352	-0.118083	-0.145066	-0.125892
	-0.0656004	-0.11041	-0.125506	-0.137457	-0.139235	-0.14788	-0.12932	-0.11993	-0.13599	-0.203727	-0.153423	-0.185145	-0.219447	-0.210816	-0.165647	-0.22225	-0.137136	-0.164127	0.0173881	-0.100058	-0.0975802	-0.190017	-0.156173	-0.135444	-0.180218	-0.153145	0.0438472	-0.118047	-0.140369	-0.124776
	-0.0626652	-0.112703	-0.13266	-0.14938	-0.140188	-0.158106	-0.129264	-0.113418	-0.128278	-0.200766	-0.154306	-0.180617	-0.216155	-0.207025	-0.16884	-0.219579	-0.144782	-0.161854	0.0263457	-0.0905636	-0.102576	-0.176745	-0.151801	-0.143314	-0.180027	-0.147894	0.046855	-0.126258	-0.142772	-0.138442
	-0.0648969	-0.10908	-0.141636	-0.149482	-0.145276	-0.160071	-0.142128	-0.112162	-0.128016	-0.199431	-0.154455	-0.183747	-0.215249	-0.207471	-0.160425	-0.216797	-0.154042	-0.161189	0.0321681	-0.0887124	-0.0977168	-0.171987	-0.165346	-0.136528	-0.186222	-0.154204	0.044	-0.116386	-0.156993	-0.132167
	-0.0610716	-0.115869	-0.133163	-0.157212	-0.156769	-0.155885	-0.138713	-0.110384	-0.127828	-0.211115	-0.158749	-0.184917	-0.210291	-0.210566	-0.14722	-0.222855	-0.153326	-0.159358	0.0168596	-0.0897481	-0.102034	-0.177669	-0.167902	-0.145084	-0.179835	-0.143923	0.0292359	-0.104133	-0.156975	-0.139093
	-0.0585117	-0.117392	-0.133372	-0.160766	-0.168737	-0.155554	-0.126849	-0.108626	-0.115301	-0.215483	-0.150544	-0.180983	-0.208807	-0.2032	-0.155973	-0.22668	-0.159414	-0.148695	0.0109577	-0.0870169	-0.102965	-0.171869	-0.173151	-0.148565	-0.177675	-0.156678	0.0352052	-0.0998336	-0.149457	-0.148868
	-0.0772313	-0.119387	-0.137833	-0.162046	-0.158483	-0.162146	-0.136978	-0.119158	-0.101025	-0.213182	-0.145534	-0.192208	-0.215013	-0.198148	-0.150733	-0.227594	-0.164567	-0.146015	0.0165246	-0.0990066	-0.0997486	-0.167091	-0.168117	-0.148468	-0.195034	-0.164105	0.0427483	-0.107934	-0.161998	-0.140472
	-0.0836479	-0.118948	-0.130611	-0.168412	-0.15976	-0.164056	-0.147994	-0.117902	-0.0964547	-0.211818	-0.131402	-0.187242	-0.214163	-0.200123	-0.147108	-0.231383	-0.155545	-0.137866	0.021723	-0.0948794	-0.107266	-0.162274	-0.172313	-0.153011	-0.185227	-0.155461	0.0388702	-0.108285	-0.149675	-0.133228
	-0.0843817	-0.13321	-0.126791	-0.169187	-0.158503	-0.162751	-0.143844	-0.122133	-0.0944036	-0.209062	-0.121233	-0.155336	-0.225708	-0.200229	-0.149962	-0.225802	-0.164915	-0.134113	0.019228	-0.0962134	-0.111653	-0.157515	-0.186305	-0.158558	-0.185934	-0.162408	0.0307019	-0.12004	-0.155512	-0.133415
	-0.0828208	-0.14273	-0.139501	-0.161305	-0.155605	-0.175623	-0.133036	-0.135003	-0.0831199	-0.199271	-0.112462	-0.128936	-0.229092	-0.189626	-0.145022	-0.22668	-0.181912	-0.136663	0.0235306	-0.0933727	-0.102373	-0.163512	-0.186013	-0.160545	-0.203293	-0.159333	0.0258468	-0.124451	-0.168955	-0.142725
	-0.0819926	-0.139265	-0.130802	-0.166458	-0.151127	-0.165286	-0.132452	-0.12708	-0.0771009	-0.203125	-0.107668	-0.118727	-0.230468	-0.188255	-0.16236	-0.215223	-0.160862	-0.137976	0.0145569	-0.0828277	-0.115633	-0.153582	-0.172234	-0.15425	-0.204441	-0.166399	0.0304425	-0.11264	-0.150904	-0.144308
	-0.0779336	-0.134803	-0.127694	-0.157819	-0.173634	-0.156803	-0.133659	-0.130288	-0.0690877	-0.210763	-0.0992127	-0.123184	-0.237363	-0.193931	-0.1642	-0.224355	-0.169223	-0.140268	0.00491074	-0.0843965	-0.127722	-0.152738	-0.168156	-0.160151	-0.198151	-0.168855	0.0322283	-0.122605	-0.152493	-0.13887
	-0.0844604	-0.133543	-0.138667	-0.150003	-0.179849	-0.168994	-0.13811	-0.13881	-0.0810878	-0.213592	-0.0883276	-0.109023	-0.230215	-0.205799	-0.16035	-0.24196	-0.17289	-0.130917	0.00590327	-0.0904066	-0.11807	-0.16247	-0.16476	-0.164597	-0.199871	-0.17215	0.0340151	-0.121646	-0.167781	-0.146225
	-0.0812127	-0.131793	-0.139223	-0.158222	-0.170529	-0.162551	-0.130772	-0.13137	-0.0807304	-0.211393	-0.0893087	-0.114793	-0.224442	-0.203984	-0.164238	-0.240643	-0.17135	-0.13258	0.00204729	-0.0671977	-0.115412	-0.173599	-0.166809	-0.15791	-0.211208	-0.169394	0.030992	-0.116479	-0.159686	-0.133843
	-0.0939371	-0.142293	-0.127226	-0.16986	-0.173139	-0.14865	-0.13315	-0.130288	-0.0758974	-0.215351	-0.0951347	-0.111803	-0.218778	-0.210994	-0.158584	-0.233177	-0.163264	-0.139252	0.00190337	-0.0605754	-0.108536	-0.172439	-0.156368	-0.163889	-0.205473	-0.182848	0.0326096	-0.111681	-0.152096	-0.127531
	-0.0998076	-0.136728	-0.120211	-0.162972	-0.174779	-0.143418	-0.135375	-0.133284	-0.0673576	-0.220146	-0.0906745	-0.110684	-0.201207	-0.202454	-0.167469	-0.230413	-0.155893	-0.124928	0.0035671	-0.0604501	-0.110061	-0.171219	-0.169269	-0.178092	-0.204345	-0.193508	0.0351294	-0.10954	-0.156252	-0.128704
	-0.10318	-0.136116	-0.131027	-0.149869	-0.181163	-0.14665	-0.13547	-0.130983	-0.0658157	-0.21434	-0.0888104	-0.117083	-0.197876	-0.196262	-0.161834	-0.237495	-0.1708	-0.128883	-0.00187197	-0.0620189	-0.120374	-0.164377	-0.179592	-0.186924	-0.204364	-0.191173	0.0323194	-0.114892	-0.166082	-0.130063
	-0.102039	-0.149852	-0.135715	-0.13968	-0.173025	-0.136038	-0.134507	-0.140587	-0.0680155	-0.211833	-0.096383	-0.112747	-0.203197	-0.205995	-0.171377	-0.242766	-0.168251	-0.141524	-0.00587062	-0.0614079	-0.113414	-0.17816	-0.166342	-0.162473	-0.210979	-0.189896	0.0299073	-0.123565	-0.142809	-0.139429
	-0.0940303	-0.143448	-0.143095	-0.134156	-0.177198	-0.142409	-0.134168	-0.150289	-0.0661351	-0.223825	-0.104972	-0.118691	-0.199054	-0.201884	-0.170925	-0.235097	-0.172321	-0.137108	-0.0132451	-0.0645614	-0.114007	-0.176961	-0.170127	-0.166486	-0.214171	-0.196403	0.0298919	-0.131462	-0.136953	-0.134755

## Sheet: figure1b-heatmap2
trial number	1	2	3	4	5	6	7	8	9	10	11	12	13	14	15	16	17	18	19	20	21	22	23	24	25	26	27	28	29	30
	-1.44788	0.534137	6.16774	13.9801	10.5467	10.8855	2.82285	2.04925	12.165	1.48598	-6.87044	7.25362	3.01459	-2.13214	-10.0784	14.5331	6.332	-9.76847	3.68671	1.09913	-1.56981	9.19448	12.6084	5.95535	-1.81361	7.87613	2.96414	-3.24117	1.92518	-12.605
	-1.58888	0.680802	5.81869	13.7003	10.5396	10.8786	2.64421	2.50811	12.3656	1.3957	-6.87311	7.33243	3.48851	-2.12566	-10.1208	14.2497	6.72447	-9.39473	3.66791	1.28426	-1.47254	9.26366	12.9244	5.62208	-1.69508	8.29025	3.2975	-2.55046	2.16738	-12.4071
	-1.68553	0.82094	5.5162	13.4224	10.5208	10.8625	2.44847	2.96423	12.452	1.31583	-6.88011	7.39955	3.90183	-2.10793	-10.1346	14.0955	7.19213	-9.04404	3.66523	1.51982	-1.3434	9.27355	13.1523	5.36348	-1.63884	8.55738	3.57838	-1.92215	2.27607	-12.2212
	-1.74031	0.954597	5.23448	13.1164	10.4222	10.808	2.21732	3.40665	12.435	1.23181	-6.90818	7.45853	4.28023	-1.99941	-10.1084	14.0634	7.8049	-8.68801	3.68487	1.83443	-1.18099	9.12466	13.3182	5.14535	-1.63595	8.70557	3.79578	-1.37032	2.27206	-12.0581
	-1.77783	1.08222	5.03765	12.8724	10.293	10.7628	2.00255	3.86832	12.3985	1.1848	-6.96164	7.5024	4.56313	-1.79053	-10.0738	14.0336	8.37903	-8.40888	3.73304	2.16614	-0.971957	8.88131	13.3992	5.03322	-1.63352	8.77212	4.00051	-0.840976	2.26069	-11.8841
	-1.8047	1.19854	4.94295	12.7309	10.2072	10.8037	1.8405	4.40387	12.3322	1.22203	-7.06354	7.52345	4.7278	-1.46615	-10.0581	13.933	8.81113	-8.25743	3.92741	2.46449	-0.678558	8.66156	13.3198	5.05197	-1.62592	8.72505	4.23442	-0.280074	2.1429	-11.6603
	-1.82679	1.32066	4.90131	12.661	10.1589	10.8898	1.72587	4.95373	12.2527	1.30406	-7.18085	7.54493	4.82562	-1.03842	-10.0507	13.783	9.0325	-8.14864	4.09325	2.68903	-0.340357	8.51686	13.1637	5.07072	-1.61196	8.67797	4.48159	0.275215	1.92606	-11.384
	-1.84834	1.4734	4.90525	12.656	10.1513	11.0263	1.65631	5.45526	12.1771	1.45244	-7.27229	7.59916	4.86443	-0.555662	-10.0606	13.6143	8.9802	-8.0436	4.02505	2.79565	0.0152606	8.48542	12.9163	5.05567	-1.58251	8.68032	4.74663	0.813075	1.62502	-11.0112
	-1.86826	1.63865	4.91546	12.6511	10.1485	11.2057	1.62133	5.95892	12.1341	1.6639	-7.33431	7.65843	4.89393	-0.0350023	-10.0858	13.4197	8.85542	-7.98818	3.92244	2.88291	0.322789	8.4734	12.7241	5.02292	-1.53192	8.68711	5.00797	1.31373	1.34148	-10.5932
	-1.88576	1.8141	4.95875	12.594	10.2235	11.423	1.61774	6.51649	12.1698	1.92759	-7.36193	7.7008	4.92723	0.491636	-10.1932	13.148	8.52492	-8.00765	3.86653	2.97945	0.552556	8.60931	12.6897	4.97065	-1.4429	8.80162	5.29626	1.75605	1.16928	-10.1874
	-1.90391	1.96585	5.02377	12.4788	10.332	11.6052	1.61414	7.06283	12.2212	2.20267	-7.37383	7.72266	4.96827	0.98449	-10.3301	12.976	8.05629	-8.04731	3.80721	3.10133	0.668666	8.79951	12.6767	4.88624	-1.3036	8.99704	5.46259	2.15104	1.08597	-9.79669
	-1.92453	2.08167	5.07944	12.2757	10.4019	11.704	1.57526	7.55291	12.2539	2.4347	-7.25122	7.66973	5.03897	1.39888	-10.4143	13.0431	7.62833	-8.09783	3.67824	3.32633	0.659501	8.90808	12.7953	4.71353	-1.07691	9.18009	5.44009	2.49595	1.11684	-9.42949
	-1.95198	2.14055	5.13968	12.0181	10.4381	11.7497	1.50216	7.98923	12.2708	2.63074	-7.00099	7.56904	5.13139	1.75279	-10.4722	13.1976	7.16545	-8.17437	3.58709	3.6167	0.635487	8.96234	13.012	4.51764	-0.770892	9.37697	5.38263	2.81038	1.19048	-9.11763
	-1.99942	2.09578	5.23036	11.7717	10.43	11.7439	1.39928	8.3762	12.2229	2.79564	-6.65819	7.43579	5.24748	2.03461	-10.5068	13.534	6.64458	-8.32197	3.73637	3.94901	0.527107	8.93988	13.2511	4.38235	-0.40557	9.57481	5.16768	3.09814	1.38135	-8.89948
	-2.06979	2.00363	5.28846	11.5407	10.4088	11.7285	1.27324	8.68143	12.1303	2.90336	-6.19198	7.31638	5.35604	2.2929	-10.5227	14.0283	6.07096	-8.5129	4.01179	4.24994	0.352446	8.88981	13.4845	4.27571	0.0208925	9.79203	4.82438	3.38811	1.6617	-8.70705
	-2.17907	1.86297	5.27948	11.3642	10.3112	11.6504	1.14649	8.88898	11.9915	2.93884	-5.56935	7.25304	5.43734	2.55113	-10.4331	14.6372	5.43298	-8.70443	4.29945	4.47544	0.167576	8.76992	13.6542	4.18343	0.525976	10.045	4.41969	3.74293	1.95595	-8.50813
	-2.31889	1.69585	5.25676	11.1853	10.1638	11.5481	1.01428	9.03196	11.8862	2.96788	-4.86872	7.22362	5.47892	2.83317	-10.2831	15.2277	4.75947	-8.89296	4.63332	4.59026	-0.0278148	8.65826	13.7876	4.13552	1.01497	10.3451	4.03713	4.0681	2.26468	-8.29992
	-2.47201	1.52788	5.17786	10.956	10.0264	11.4915	0.878603	9.10821	11.8685	3.02784	-4.18979	7.31612	5.46992	3.20537	-10.1644	15.7035	4.05473	-9.07508	5.0466	4.58934	-0.20508	8.6253	13.8819	4.15079	1.39452	10.7384	3.78516	4.33283	2.55472	-8.06637
	-2.64402	1.41191	5.04966	10.6816	9.90376	11.4405	0.743286	9.17894	11.8619	3.06817	-3.55962	7.50679	5.44677	3.6043	-10.0382	15.9583	3.3995	-9.21068	5.4074	4.58678	-0.38172	8.61171	13.9655	4.19158	1.70862	11.1726	3.5969	4.47106	2.83645	-7.80684
	-2.841	1.37516	4.87603	10.3423	9.81798	11.377	0.617465	9.29236	12.0091	3.04427	-3.01579	7.79061	5.34217	3.98884	-9.89377	15.9674	2.85201	-9.28414	5.64102	4.55683	-0.574786	8.64447	14.0513	4.39332	1.97621	11.6161	3.47285	4.46515	3.11658	-7.50558
	-3.04132	1.36027	4.72727	9.94879	9.75021	11.3224	0.487049	9.42859	12.271	3.02038	-2.57935	8.1472	5.21101	4.31978	-9.73099	15.9705	2.42234	-9.3176	5.75476	4.52852	-0.756629	8.67724	14.1515	4.76108	2.1716	11.9991	3.35782	4.44826	3.37324	-7.18522
	-3.23251	1.37219	4.65818	9.47896	9.70387	11.2913	0.323626	9.57516	12.541	3.04741	-2.27324	8.51226	5.13204	4.59485	-9.55219	15.7322	2.1276	-9.25297	5.69259	4.56172	-0.898742	8.65831	14.312	5.28434	2.26556	12.2772	3.22251	4.22694	3.58947	-6.87081
	-3.38922	1.39801	4.62726	9.03458	9.65038	11.2657	0.174052	9.73779	12.7927	3.07443	-2.04518	8.88069	5.08666	4.73796	-9.33513	15.3253	1.91725	-9.10479	5.55593	4.62482	-1.03456	8.61051	14.4887	5.93127	2.35867	12.452	3.03744	3.84694	3.77542	-6.55401
	-3.50593	1.44517	4.71991	8.70892	9.52667	11.24	0.0627008	9.93218	12.9934	3.05208	-1.89574	9.24968	5.07507	4.70143	-9.0341	14.9733	1.75457	-8.79933	5.29234	4.71864	-1.19508	8.45064	14.6472	6.64978	2.56365	12.5266	2.65783	3.46422	3.96121	-6.23032
	-3.56438	1.50338	4.88511	8.4519	9.35196	11.2128	-0.00327508	10.1166	13.0978	3.02973	-1.75114	9.54525	5.0706	4.62363	-8.66033	14.62	1.67398	-8.32678	4.96186	4.78256	-1.34666	8.18153	14.7664	7.2979	2.80194	12.5582	2.135	3.06819	4.0679	-5.91319
	-3.45863	1.55036	5.06466	8.22239	9.14596	11.1827	-0.0217357	10.249	13.0867	3.16028	-1.52899	9.74061	5.08797	4.48584	-8.20605	14.2912	1.7077	-7.69048	4.66972	4.77138	-1.45773	7.81764	14.8349	7.80178	2.99969	12.4857	1.54813	2.71301	4.07645	-5.60631
	-3.24071	1.59814	5.21693	8.10215	8.91809	11.1419	-0.0289736	10.3658	13.0594	3.39737	-1.28732	9.83506	5.10534	4.32685	-7.7078	13.9649	1.7765	-6.91756	4.42232	4.74325	-1.56689	7.40591	14.8665	8.06086	3.16041	12.342	0.891974	2.37789	4.07945	-5.33166
	-2.91239	1.66238	5.30182	8.11161	8.69154	11.0644	0.0349556	10.4948	12.9691	3.62086	-1.07223	9.83459	5.03847	4.20215	-7.20247	13.6414	1.88049	-6.06423	4.24281	4.65051	-1.70971	7.01979	14.7717	8.05117	3.28639	12.1645	0.165743	2.06468	4.01385	-5.10429
	-2.51005	1.71097	5.34143	8.13328	8.46948	10.9477	0.110558	10.5931	12.8488	3.90432	-0.87248	9.8332	4.90541	4.11111	-6.72819	13.2812	1.99865	-5.19794	4.12124	4.49815	-1.85751	6.69145	14.6137	8.02494	3.35031	11.9254	-0.521555	1.76089	3.91756	-4.92181
	-2.09515	1.72833	5.24866	8.18043	8.27723	10.7764	0.130415	10.6457	12.7593	4.34985	-0.653049	9.75742	4.72859	4.06672	-6.30912	12.8036	2.11173	-4.40062	4.07018	4.29075	-1.98317	6.43438	14.4885	7.85656	3.22684	11.5909	-1.05846	1.46453	3.85279	-4.78293
	-1.75085	1.73559	5.1	8.24633	8.06913	10.5497	0.138598	10.6696	12.6833	4.87521	-0.527755	9.67005	4.5137	4.03252	-5.99033	12.2704	2.17558	-3.70045	4.01708	4.09008	-2.11042	6.29168	14.3612	7.61073	3.01175	11.1935	-1.51536	1.14996	3.81871	-4.68366
	-1.52692	1.65952	4.96802	8.33022	7.78418	10.268	0.11019	10.6198	12.6234	5.36597	-0.53648	9.64904	4.29547	4.00247	-5.77825	11.7253	2.0824	-3.12914	3.85166	3.95438	-2.26695	6.27468	14.231	7.41027	2.80012	10.7787	-1.91211	0.769684	3.92517	-4.62874
	-1.41855	1.53128	4.89193	8.38315	7.44937	9.9379	0.0499342	10.5137	12.5739	5.87551	-0.554432	9.64052	4.06789	3.96174	-5.67631	11.2035	1.90001	-2.68217	3.6436	3.87767	-2.41622	6.26203	14.0915	7.2666	2.61229	10.3521	-2.25338	0.365723	4.12603	-4.58167
	-1.46048	1.40468	4.89977	8.33712	7.06705	9.577	-0.0484413	10.336	12.5374	6.44474	-0.582709	9.70242	3.84206	3.82383	-5.69247	10.7564	1.65648	-2.36885	3.48701	3.86014	-2.53883	6.24233	13.9414	7.20053	2.47568	9.93653	-2.52206	-0.0341479	4.3817	-4.52232
	-1.54349	1.31808	4.92029	8.23554	6.68153	9.18374	-0.176238	10.1084	12.4976	7.00393	-0.614302	9.7759	3.60449	3.6216	-5.73328	10.3558	1.39376	-2.13143	3.34243	3.85347	-2.62451	6.20987	13.7591	7.17166	2.40688	9.53322	-2.7955	-0.413207	4.61566	-4.45896
	-1.65086	1.29827	5.01424	8.05107	6.30967	8.76349	-0.304158	9.87853	12.4324	7.49264	-0.637869	9.79567	3.34362	3.41928	-5.87777	10.0044	1.18873	-1.95227	3.17111	3.96706	-2.66998	6.09987	13.4895	7.21242	2.44447	9.14573	-3.17138	-0.757546	4.75543	-4.37945
	-1.78354	1.29063	5.16007	7.78674	6.04064	8.32067	-0.443663	9.6624	12.3407	7.93515	-0.657483	9.80385	3.05839	3.20515	-6.09873	9.66874	1.01454	-1.80326	3.07116	4.14006	-2.69041	5.91123	13.1649	7.2999	2.50599	8.78666	-3.58878	-1.04605	4.82249	-4.32625
	-1.92442	1.37968	5.31438	7.47411	5.91218	7.84172	-0.599377	9.48237	12.2008	8.34631	-0.669537	9.74854	2.72407	2.98026	-6.33411	9.33002	0.87556	-1.67696	3.10657	4.25739	-2.66064	5.63843	12.8056	7.45063	2.56427	8.46642	-4.00777	-1.26271	4.63706	-4.3174
	-2.08073	1.51981	5.43983	7.10409	5.85553	7.39081	-0.763802	9.34687	12.0302	8.69284	-0.686014	9.64353	2.39577	2.77806	-6.55148	8.9626	0.752021	-1.54239	3.18349	4.34299	-2.60335	5.29003	12.4573	7.64439	2.59862	8.18329	-4.41661	-1.42622	4.27155	-4.31411
	-2.24616	1.6375	5.50562	6.673	5.90268	7.01343	-0.931866	9.25423	11.8482	8.95007	-0.7888	9.50729	2.11502	2.63961	-6.70739	8.50625	0.643663	-1.33735	3.31559	4.39483	-2.52735	4.90012	12.1647	7.84034	2.54695	7.929	-4.8217	-1.52993	3.79539	-4.39163
	-2.44495	1.70411	5.53571	6.21818	5.97412	6.71444	-1.09642	9.20945	11.6753	9.15877	-0.982472	9.38187	1.88847	2.50794	-6.81413	8.00957	0.516113	-1.1156	3.50204	4.41902	-2.45376	4.47298	11.933	8.01913	2.46445	7.72803	-5.1357	-1.62654	3.23136	-4.54588
	-2.738	1.6782	5.50401	5.77943	6.02738	6.47842	-1.2431	9.21771	11.5278	9.3327	-1.28497	9.3071	1.7169	2.35049	-6.87688	7.50691	0.273591	-0.915364	3.72871	4.35207	-2.40344	4.02259	11.7844	8.17392	2.39193	7.59357	-5.31108	-1.75735	2.66553	-4.7578
	-3.0717	1.62074	5.43696	5.37113	6.05636	6.35482	-1.39061	9.23736	11.4232	9.48376	-1.67731	9.27121	1.61207	2.16079	-6.90569	7.01663	-0.00749917	-0.755477	3.9839	4.22342	-2.37823	3.57697	11.6598	8.25611	2.35026	7.49796	-5.41791	-1.90779	2.12596	-5.00011
	-3.38632	1.50381	5.3265	4.99794	5.9908	6.34966	-1.56197	9.28565	11.3809	9.6359	-2.11365	9.3042	1.57359	1.90584	-6.82592	6.54926	-0.240596	-0.652375	4.28319	4.07427	-2.40309	3.16912	11.5421	8.22668	2.37791	7.42338	-5.47702	-2.08092	1.67668	-5.22527
	-3.69158	1.36102	5.18777	4.70741	5.85197	6.3446	-1.73081	9.36139	11.3416	9.74788	-2.55325	9.36835	1.55768	1.58605	-6.74567	6.15423	-0.449816	-0.587355	4.49842	3.88921	-2.42795	2.7941	11.4063	8.16681	2.43696	7.38637	-5.50334	-2.25929	1.26699	-5.4056
	-3.98348	1.23504	5.05537	4.53425	5.62341	6.27052	-1.88378	9.46146	11.2729	9.80767	-2.97712	9.45125	1.55745	1.16502	-6.74494	5.84999	-0.667482	-0.563187	4.56645	3.67113	-2.37104	2.45901	11.1935	8.069	2.56667	7.39057	-5.26948	-2.44495	0.889827	-5.52017
	-4.24689	1.15514	4.92762	4.40698	5.3343	6.14331	-2.00787	9.56946	11.1665	9.83477	-3.26944	9.54248	1.55737	0.715854	-6.74469	5.65332	-0.78914	-0.537498	4.59413	3.41986	-2.24294	2.15406	10.9129	7.97561	2.66498	7.40241	-4.8204	-2.57638	0.503564	-5.58543
	-4.46462	1.13674	4.82322	4.30227	5.04892	6.01315	-2.1038	9.66418	10.952	9.80147	-3.38231	9.63461	1.59812	0.299774	-6.7659	5.57965	-0.782756	-0.444669	4.58111	3.12565	-2.00247	1.88406	10.5418	7.92684	2.64734	7.51697	-4.31231	-2.62664	0.0518511	-5.60243
	-4.65709	1.12966	4.7118	4.2206	4.7802	5.86963	-2.15227	9.73946	10.6416	9.72725	-3.42971	9.68721	1.69434	-0.0326297	-6.81927	5.52566	-0.764479	-0.290062	4.56552	2.82883	-1.625	1.61746	10.1258	7.9041	2.60081	7.73255	-3.65608	-2.64776	-0.442027	-5.61578
	-4.84851	1.19065	4.55879	4.16602	4.51867	5.6849	-2.11684	9.79344	10.2475	9.5696	-3.33251	9.674	1.91721	-0.257705	-7.00128	5.46656	-0.543012	-0.0541559	4.56111	2.56069	-1.04163	1.31722	9.71399	7.99926	2.38494	8.02456	-2.70755	-2.61394	-0.976484	-5.63419
	-4.99548	1.29168	4.37175	4.11117	4.37428	5.57151	-2.04491	9.82007	9.79953	9.38448	-3.15463	9.64725	2.27885	-0.375243	-7.28664	5.40373	-0.092147	0.205648	4.55926	2.34245	-0.348373	1.00921	9.34028	8.15808	2.0196	8.36858	-1.72239	-2.54597	-1.53385	-5.66433
	-5.08713	1.36769	4.14786	4.01897	4.41891	5.63247	-1.9264	9.81415	9.33914	9.27066	-2.92406	9.59849	2.78752	-0.386122	-7.59335	5.33026	0.623606	0.415175	4.6997	2.1735	0.317184	0.707442	9.04723	8.31039	1.59085	8.76253	-0.974438	-2.44834	-2.10225	-5.78773
	-5.13053	1.45015	3.88561	3.92065	4.52607	5.76774	-1.81673	9.79843	8.91671	9.15686	-2.76435	9.56326	3.43741	-0.396435	-7.93179	5.24045	1.61783	0.578656	4.84014	2.08806	0.919788	0.414783	8.80926	8.41335	1.09595	9.0181	-0.357951	-2.33847	-2.65258	-5.98452
	-5.05311	1.55813	3.571	3.85436	4.80096	6.01557	-1.76638	9.72175	8.58304	8.99855	-2.74909	9.58506	4.2191	-0.454952	-8.2926	5.07785	2.8784	0.691627	4.83201	2.10579	1.4486	0.127722	8.63551	8.4366	0.581377	9.05319	0.181106	-2.24628	-3.16153	-6.20096
	-4.89142	1.67539	3.24281	3.77747	5.23597	6.38051	-1.7437	9.5929	8.32288	8.81449	-2.74366	9.62795	5.03158	-0.56504	-8.62639	4.96516	4.26911	0.757219	4.8098	2.1441	1.77365	-0.123232	8.47081	8.44555	0.0567316	9.06599	0.527644	-2.17068	-3.6118	-6.44541
	-4.65091	1.78713	2.94673	3.62549	5.80262	6.86842	-1.77848	9.45492	8.13602	8.61723	-2.85778	9.69917	5.76292	-0.75888	-8.88135	4.96312	5.63574	0.772239	4.65035	2.21559	1.85775	-0.333927	8.275	8.3327	-0.448817	8.85477	0.630928	-2.11778	-3.99183	-6.72521
	-4.31999	1.8965	2.66615	3.41132	6.4306	7.40079	-1.85416	9.28095	8.00277	8.39647	-3.05434	9.74929	6.38693	-1.00601	-9.09665	4.96244	6.81901	0.787651	4.41954	2.29917	1.89047	-0.468201	8.04476	8.15601	-0.941505	8.4667	0.711133	-2.0783	-4.29511	-6.96818
	-3.89812	2.01427	2.38485	3.13755	7.02945	7.88692	-1.99578	9.03515	7.9289	8.11122	-3.26503	9.72587	6.85903	-1.25338	-9.2725	4.99005	7.73651	0.870725	4.22485	2.36605	1.78778	-0.516934	7.73635	8.02713	-1.43812	8.03398	0.84079	-2.04476	-4.54228	-7.11667
	-3.42078	2.10313	2.14777	2.81188	7.51332	8.27832	-2.16903	8.75443	7.85569	7.85875	-3.40564	9.66778	7.22511	-1.48045	-9.44795	5.04518	8.29061	1.01124	4.1156	2.41205	1.63222	-0.536991	7.39422	7.9277	-1.87893	7.60365	0.961233	-2.02759	-4.67836	-7.22286
	-2.9442	2.14749	1.9797	2.42806	7.84355	8.55702	-2.30249	8.49262	7.72571	7.69245	-3.42508	9.47403	7.48082	-1.68301	-9.65967	5.1305	8.46217	1.1902	4.17853	2.43286	1.51629	-0.368723	7.04452	7.86136	-2.27515	7.26406	1.05027	-2.02826	-4.69665	-7.29744
	-2.47762	2.16735	1.86117	2.07223	8.00477	8.69456	-2.43793	8.21785	7.54883	7.61096	-3.43218	9.20371	7.70669	-1.79161	-9.91395	5.2095	8.53056	1.39794	4.31156	2.44187	1.45321	-0.025033	6.7452	7.82938	-2.49522	7.018	1.0956	-2.02892	-4.70325	-7.35418
	-2.01693	2.15358	1.77889	1.78441	7.92344	8.61208	-2.59946	7.90762	7.32089	7.66215	-3.31885	8.98367	7.954	-1.77319	-10.2619	5.23741	8.32981	1.61218	4.56616	2.42206	1.48438	0.458374	6.52956	7.8446	-2.51018	6.89063	1.08285	-1.95692	-4.68274	-7.39174
	-1.65156	2.1398	1.73935	1.63415	7.74982	8.43977	-2.77208	7.57883	7.02728	7.76576	-3.10795	8.77641	8.21043	-1.7266	-10.6503	5.26664	7.9519	1.80896	4.80432	2.40225	1.54993	1.08983	6.40285	7.85982	-2.51538	6.79433	1.04922	-1.87328	-4.66222	-7.43742
	-1.41017	2.1976	1.77439	1.64632	7.44886	8.17789	-2.94101	7.25159	6.63539	7.93388	-2.86496	8.58955	8.50906	-1.57547	-11.0271	5.3528	7.53557	1.95914	4.89972	2.40968	1.66771	1.84293	6.3645	7.81328	-2.31009	6.70798	0.884098	-1.85381	-4.66223	-7.58301
	-1.29363	2.32401	1.83459	1.67746	7.08102	7.8306	-3.12306	6.90166	6.16804	8.09071	-2.61797	8.41128	8.76714	-1.30325	-11.3795	5.47917	7.03805	2.08267	4.94148	2.4269	1.78818	2.63125	6.34931	7.71156	-1.93461	6.61436	0.629894	-1.84595	-4.66224	-7.78604
	-1.306	2.54198	1.89263	1.79845	6.76433	7.43862	-3.34408	6.49282	5.65688	8.16636	-2.41043	8.2494	8.9404	-0.852374	-11.6946	5.61988	6.47235	2.17303	4.90459	2.46206	1.86057	3.36431	6.37424	7.53521	-1.53818	6.47651	0.392939	-1.86345	-4.75454	-8.01451
	-1.3374	2.8622	1.9413	1.9832	6.47353	7.0052	-3.57427	6.06551	5.10349	8.20087	-2.27108	8.0573	9.04051	-0.290353	-11.9414	5.78542	5.84918	2.26945	4.8275	2.5216	1.89588	3.97322	6.39918	7.2796	-1.11224	6.30154	0.167384	-1.90766	-4.93488	-8.16726
	-1.4492	3.29843	1.97161	2.16601	6.2197	6.56453	-3.78747	5.64832	4.50538	8.11167	-2.21311	7.72453	9.07121	0.252162	-12.0835	5.99715	5.18674	2.42761	4.70173	2.63631	1.83798	4.45112	6.36112	6.94184	-0.727784	6.05908	-0.0299034	-2.06954	-5.15301	-8.1916
	-1.62949	3.79858	1.98614	2.3437	5.99856	6.09268	-3.98774	5.25684	3.92223	7.9407	-2.1885	7.31034	9.08338	0.781885	-12.2076	6.19451	4.50176	2.63096	4.55463	2.7666	1.76049	4.69446	6.28131	6.56725	-0.335687	5.82741	-0.17617	-2.30508	-5.43207	-8.2006
	-1.84235	4.29055	1.94554	2.48565	5.81874	5.55993	-4.17491	4.9147	3.40796	7.73224	-2.26475	6.87029	9.06656	1.29471	-12.3697	6.3451	3.82171	2.88407	4.44393	2.86419	1.72313	4.69103	6.15957	6.20248	0.0942478	5.65692	-0.265679	-2.50829	-5.78207	-7.98952
	-2.0662	4.74063	1.86035	2.61623	5.64953	5.00721	-4.3389	4.60912	2.96085	7.5004	-2.40819	6.43502	9.04975	1.70232	-12.5227	6.42249	3.14238	3.15257	4.33049	2.93397	1.70536	4.68112	5.99488	5.9073	0.554198	5.56988	-0.307645	-2.71067	-6.17532	-7.58911
	-2.25374	5.15098	1.7326	2.74804	5.46391	4.4701	-4.49617	4.34114	2.58778	7.29711	-2.56259	6.05108	9.05471	1.95404	-12.6298	6.4195	2.45945	3.4176	4.18284	2.97463	1.73591	4.50417	5.78956	5.70945	1.06606	5.61719	-0.283872	-2.90903	-6.5822	-7.09921
	-2.42512	5.39414	1.55401	2.87388	5.27795	3.94959	-4.58167	4.09525	2.28841	7.09777	-2.75423	5.72023	9.05967	2.11479	-12.7325	6.41095	1.80063	3.61218	4.02912	2.99336	1.80885	4.2081	5.58015	5.61331	1.57171	5.72666	-0.237405	-3.10171	-6.97144	-6.59467
	-2.61844	5.43493	1.31749	2.98441	5.10591	3.45671	-4.57065	3.86795	2.07488	6.89646	-3.0034	5.46252	8.98272	2.20907	-12.8949	6.30378	1.19258	3.6996	3.87507	2.93655	2.00838	3.94289	5.40913	5.66842	2.06746	5.9769	-0.161912	-3.28049	-7.31965	-6.19787
	-2.72942	5.45	1.0477	3.10026	4.92641	2.99226	-4.54203	3.6365	1.8948	6.69068	-3.28115	5.23986	8.81938	2.2519	-12.9986	6.10897	0.623367	3.74563	3.76532	2.84494	2.2779	3.67234	5.26946	5.7804	2.41891	6.32705	-0.109114	-3.4628	-7.59328	-5.90296
	-2.66793	5.33645	0.775305	3.24068	4.70709	2.56257	-4.41896	3.36993	1.72406	6.47839	-3.5559	5.04067	8.5607	2.23281	-12.9919	5.874	0.0738796	3.75786	3.71985	2.77772	2.50413	3.41124	5.16075	5.94831	2.57154	6.6882	-0.118485	-3.66374	-7.77483	-5.71389
	-2.55201	5.12242	0.524068	3.41205	4.4857	2.1585	-4.22594	3.08383	1.55849	6.25093	-3.81842	4.84337	8.2043	2.18658	-12.9851	5.62187	-0.406783	3.77002	3.70042	2.71387	2.70937	3.16005	5.08704	6.13658	2.63735	7.03146	-0.144142	-3.88572	-7.88806	-5.61324
	-2.41948	4.87091	0.287761	3.64392	4.27775	1.77919	-4.01492	2.78955	1.39159	5.99237	-4.09771	4.60279	7.78037	2.05446	-13.0382	5.38388	-0.793926	3.81999	3.7396	2.65303	2.9136	2.93509	5.05531	6.28192	2.55408	7.34764	-0.312901	-4.15317	-7.92947	-5.59764
	-2.27017	4.60238	0.159005	3.91891	4.12049	1.41004	-3.83341	2.47477	1.2105	5.71398	-4.25739	4.38109	7.28687	1.86476	-13.1157	5.21819	-1.09269	3.89706	3.81639	2.59299	3.02644	2.7012	5.0274	6.40937	2.42205	7.51964	-0.608748	-4.42397	-7.96875	-5.58306
	-2.09053	4.38195	0.169986	4.23079	4.0286	1.02811	-3.722	2.12302	0.99685	5.42316	-4.25916	4.19797	6.7478	1.68745	-13.1534	5.15222	-1.32947	4.0062	3.91865	2.53678	3.02624	2.40373	4.9838	6.52026	2.3103	7.50816	-0.964889	-4.64693	-8.05754	-5.51988
	-1.98212	4.17362	0.199075	4.54082	3.98589	0.66208	-3.66862	1.75096	0.743359	5.12259	-4.25976	4.09776	6.15171	1.5068	-13.1941	5.12433	-1.45016	4.07801	4.03064	2.46863	3.02564	2.10169	4.92761	6.6195	2.24383	7.47677	-1.35781	-4.86879	-8.18942	-5.42727
	-2.03145	3.97067	0.341906	4.8194	4.02163	0.339059	-3.68693	1.35533	0.416154	4.814	-4.12427	4.0922	5.49004	1.28979	-13.3015	5.29105	-1.45226	4.03417	4.13919	2.35129	2.9449	1.8368	4.85218	6.7021	2.23848	7.27356	-1.71806	-5.13109	-8.38087	-5.33829
	-2.13919	3.75881	0.57566	5.03566	4.05738	0.0309485	-3.70523	0.988352	0.0499196	4.50989	-3.88042	4.08754	4.7785	1.15993	-13.3813	5.62583	-1.45297	3.94092	4.20038	2.1983	2.80071	1.61351	4.76033	6.79422	2.2366	6.91849	-2.05204	-5.39642	-8.61458	-5.24428
	-2.33697	3.51282	0.8229	5.18196	4.0449	-0.292774	-3.65969	0.680084	-0.327877	4.21685	-3.61882	4.07281	4.01197	1.15854	-13.3457	6.08661	-1.34164	3.76271	4.18211	2.02573	2.6649	1.41699	4.62711	6.95114	2.29341	6.48798	-2.33547	-5.63407	-8.92201	-5.13462
	-2.59504	3.24929	1.09368	5.2528	4.01314	-0.587949	-3.55966	0.45442	-0.686627	3.95213	-3.37481	4.04849	3.25964	1.15807	-13.2703	6.64514	-1.13924	3.58681	4.13968	1.82672	2.50527	1.31339	4.53855	7.12581	2.39125	6.02539	-2.60496	-5.86233	-9.11457	-5.05008
	-2.84566	2.97719	1.37782	5.23713	3.89604	-0.827824	-3.37939	0.314021	-1.03019	3.73354	-3.18779	4.01316	2.55363	1.15909	-13.1469	7.22429	-0.942293	3.49906	4.04037	1.59707	2.3019	1.33753	4.53393	7.27011	2.46815	5.60904	-2.88699	-6.14401	-9.11054	-5.01068
	-3.09038	2.70257	1.63678	5.22146	3.71395	-1.02274	-3.12602	0.248045	-1.24958	3.54508	-3.09155	3.95806	1.98583	1.16204	-12.9906	7.75628	-0.704999	3.45842	3.90341	1.34728	2.07381	1.39452	4.53233	7.39936	2.56598	5.2753	-3.17177	-6.31137	-9.09876	-4.99325
	-3.32733	2.4205	1.8243	5.2317	3.51112	-1.19768	-2.82172	0.309294	-1.30769	3.39358	-3.11179	3.8137	1.57243	1.22529	-12.8189	8.22618	-0.394783	3.60703	3.74297	1.09035	1.85078	1.53023	4.62404	7.53531	2.76163	5.03554	-3.4763	-6.30338	-8.8066	-5.04939
	-3.50463	2.17386	1.99203	5.25349	3.32798	-1.28987	-2.50601	0.42371	-1.33045	3.23801	-3.15916	3.70273	1.36723	1.28662	-12.6887	8.47742	-0.0391181	3.90454	3.64431	0.826626	1.60452	1.74046	4.81623	7.61244	2.99203	4.91702	-3.74655	-6.28171	-8.23109	-5.16825
	-3.60271	2.00718	2.18143	5.28522	3.21948	-1.22988	-2.22196	0.554085	-1.2625	3.01858	-3.2749	3.70717	1.42197	1.24781	-12.6341	8.47408	0.322068	4.31841	3.64501	0.553144	1.29654	2.00059	5.12654	7.61354	3.19096	4.93659	-3.97482	-6.15118	-7.43674	-5.35703
	-3.64763	1.85746	2.33754	5.33648	3.13383	-1.09949	-2.00215	0.693127	-1.13276	2.78406	-3.43414	3.7116	1.54512	1.19986	-12.6105	8.46441	0.715474	4.80038	3.64706	0.294369	0.961682	2.30688	5.50398	7.61462	3.34625	4.97939	-4.09469	-5.92872	-6.46113	-5.6113
	-3.63978	1.68968	2.42285	5.45618	3.05735	-0.875987	-1.85853	0.824484	-0.967931	2.57362	-3.57628	3.67166	1.81292	1.18904	-12.6717	8.2928	1.1879	5.26326	3.78097	0.0714396	0.632333	2.64972	5.83086	7.643	3.44852	5.06881	-4.06661	-5.66912	-5.43322	-5.91213
	-3.61877	1.5168	2.49591	5.5842	2.98745	-0.559302	-1.78964	0.921737	-0.803159	2.3816	-3.72469	3.62364	2.13753	1.17673	-12.7728	8.01098	1.65344	5.64228	4.01621	-0.122516	0.304257	2.97752	6.15796	7.70624	3.49774	5.16162	-4.00093	-5.40287	-4.43478	-6.22004
	-3.50816	1.34495	2.60662	5.65506	2.92186	-0.164483	-1.80068	0.972218	-0.691471	2.18036	-3.8856	3.61431	2.41706	1.07089	-12.8597	7.73263	2.04462	5.90358	4.25226	-0.285382	-0.038823	3.24913	6.51639	7.83561	3.43732	5.21256	-3.83641	-5.20425	-3.56068	-6.47452
	-3.32174	1.16011	2.67527	5.69975	2.85225	0.270064	-1.82954	0.994967	-0.605768	2.06734	-4.05155	3.60385	2.57137	0.915172	-12.9302	7.53139	2.36437	6.03173	4.4792	-0.426605	-0.328696	3.44934	6.84766	8.03844	3.33154	5.23688	-3.62028	-5.01108	-2.861	-6.70714
	-3.11144	0.924028	2.65038	5.7235	2.73953	0.677134	-1.96192	0.984364	-0.539185	2.1211	-4.21241	3.50057	2.54853	0.808561	-12.9754	7.46448	2.61645	5.98473	4.68309	-0.550138	-0.546735	3.56098	7.09672	8.34262	3.23072	5.1893	-3.42959	-4.78726	-2.37407	-6.92965
	-2.87811	0.70362	2.59315	5.73403	2.66598	1.06765	-2.16378	0.959934	-0.493688	2.22291	-4.38034	3.34234	2.49179	0.690034	-12.9971	7.437	2.77811	5.88087	4.79339	-0.661558	-0.656743	3.63681	7.32293	8.67877	3.13171	5.08829	-3.28429	-4.54138	-2.04592	-7.13173
	-2.64115	0.550665	2.47589	5.6898	2.72229	1.44012	-2.33895	0.906762	-0.472134	2.34985	-4.58387	3.226	2.30402	0.497336	-12.9435	7.55905	2.8303	5.68511	4.73299	-0.762918	-0.587064	3.68462	7.58385	8.97288	3.05171	4.93118	-3.20302	-4.25605	-1.87047	-7.29946
	-2.42583	0.435542	2.28864	5.62026	2.84265	1.77002	-2.52938	0.828577	-0.453986	2.47428	-4.76868	3.09041	2.03332	0.284052	-12.8406	7.73609	2.87834	5.41918	4.61269	-0.862517	-0.437177	3.73058	7.79054	9.18488	2.97728	4.70786	-3.16561	-3.97018	-1.74568	-7.46277
	-2.24946	0.352984	2.01057	5.56201	3.03965	2.0353	-2.76417	0.739476	-0.431453	2.56846	-4.91405	2.85608	1.79243	0.110389	-12.7171	7.85055	2.98412	5.15458	4.4447	-0.975609	-0.176469	3.80356	7.89858	9.2918	2.90803	4.42236	-3.21906	-3.70628	-1.65056	-7.6517
	-2.1249	0.292612	1.6644	5.52907	3.30874	2.25921	-2.99682	0.638478	-0.402021	2.6171	-4.98912	2.59675	1.55671	-0.0592086	-12.5736	7.91002	3.13873	4.85424	4.25729	-1.08151	0.158334	3.88813	7.96532	9.33951	2.82779	4.06305	-3.3197	-3.49677	-1.55094	-7.8439
	-2.05383	0.257965	1.29815	5.54548	3.6394	2.45704	-3.17523	0.520334	-0.351299	2.54978	-4.98587	2.39066	1.34441	-0.243259	-12.4268	7.86795	3.34744	4.50131	4.07441	-1.16522	0.510543	3.99405	8.00641	9.26147	2.69782	3.61672	-3.43399	-3.37573	-1.38433	-8.0255
	-2.02129	0.21839	0.913593	5.58023	3.96371	2.61393	-3.34903	0.420818	-0.281545	2.4141	-4.9766	2.21018	1.13645	-0.428363	-12.2859	7.7695	3.62879	4.08617	3.97083	-1.23552	0.798908	4.05898	8.0252	9.1233	2.54383	3.09575	-3.56315	-3.27698	-1.18485	-8.19855
	-2.02298	0.103668	0.53249	5.63727	4.21211	2.72286	-3.5544	0.359214	-0.194221	2.2093	-4.86863	2.03564	0.918797	-0.605074	-12.1695	7.52209	4.05574	3.56586	3.9996	-1.29737	0.94554	3.98332	7.98601	8.98643	2.39708	2.50893	-3.69494	-3.18671	-0.976965	-8.36039
	-2.02729	-0.0625445	0.154511	5.70983	4.39388	2.80393	-3.7694	0.32972	-0.0872264	1.99524	-4.66839	1.92049	0.697813	-0.779558	-12.06	7.19868	4.51305	2.99996	4.02837	-1.34394	1.05104	3.83089	7.9256	8.85235	2.24345	1.89283	-3.81624	-3.07399	-0.777261	-8.51284
	-2.0439	-0.245196	-0.213844	5.79771	4.50071	2.86193	-3.97415	0.355507	0.0495087	1.83309	-4.41429	1.89104	0.470443	-0.956929	-11.9518	6.94407	4.88855	2.43651	3.98447	-1.36697	1.14287	3.61793	7.88998	8.75624	2.06369	1.28722	-3.91783	-2.83616	-0.577471	-8.66339
	-2.07039	-0.443476	-0.571977	5.85172	4.57282	2.90987	-4.19268	0.408837	0.18688	1.74856	-4.12561	1.86468	0.251271	-1.13044	-11.8355	6.70498	5.16726	1.92162	3.88792	-1.39157	1.21312	3.36126	7.85173	8.65348	1.90221	0.716509	-3.99021	-2.49302	-0.465933	-8.79197
	-2.09682	-0.638097	-0.921579	5.81062	4.61473	2.94965	-4.45947	0.503673	0.294876	1.75251	-3.85657	1.79103	0.0420369	-1.33318	-11.6888	6.48512	5.33934	1.45597	3.71821	-1.45101	1.25505	3.08635	7.77811	8.49769	1.77498	0.18987	-4.03145	-2.04918	-0.50452	-8.90065
	-2.13014	-0.834466	-1.25022	5.72154	4.65631	2.9973	-4.73895	0.590207	0.384946	1.76335	-3.60504	1.71525	-0.127314	-1.45203	-11.533	6.26118	5.42021	1.16678	3.46699	-1.54351	1.29747	2.86653	7.71731	8.2944	1.70936	-0.231513	-4.05034	-1.53915	-0.590384	-8.9574
	-2.1854	-1.02487	-1.54751	5.56418	4.72942	3.09846	-5.00622	0.624255	0.453657	1.85875	-3.36874	1.67193	-0.219524	-1.44981	-11.3745	6.01937	5.31176	1.09221	3.1015	-1.68316	1.39691	2.74501	7.69863	8.02446	1.73002	-0.528612	-4.02939	-1.02308	-0.757574	-8.94647
	-2.24112	-1.22927	-1.81732	5.35664	4.829	3.2311	-5.24947	0.639059	0.51672	1.97205	-3.19069	1.65106	-0.314189	-1.44337	-11.2469	5.72961	5.1079	1.06319	2.72687	-1.85735	1.46813	2.68886	7.69097	7.70595	1.78517	-0.702007	-3.97519	-0.516809	-0.983995	-8.9188
	-2.27725	-1.47257	-2.06513	5.147	4.97135	3.39091	-5.45718	0.581829	0.578514	2.01698	-3.10227	1.68739	-0.492269	-1.32342	-11.1648	5.32081	4.86059	1.13999	2.45483	-2.0485	1.46623	2.70582	7.72091	7.3383	2.06175	-0.757851	-3.76556	-0.0495876	-1.26939	-8.82282
	-2.30306	-1.74945	-2.27704	4.93169	5.12627	3.50725	-5.6234	0.467258	0.656512	2.03711	-3.03304	1.76644	-0.741596	-1.0923	-11.1253	4.80322	4.61742	1.30456	2.2592	-2.23526	1.46129	2.7397	7.76868	7.00392	2.54883	-0.780178	-3.39744	0.366512	-1.44827	-8.66574
	-2.32166	-2.0728	-2.43273	4.72691	5.26475	3.54032	-5.73458	0.309917	0.807192	1.94859	-2.94102	1.91298	-1.0755	-0.785635	-11.1459	4.14049	4.46331	1.57984	2.13207	-2.38853	1.44288	2.78761	7.81052	6.74458	3.18178	-0.708709	-2.89654	0.714929	-1.44478	-8.46333
	-2.3307	-2.41319	-2.57861	4.52551	5.37152	3.55356	-5.82948	0.122314	1.0108	1.7784	-2.88692	2.0952	-1.49359	-0.418871	-11.1926	3.41665	4.32667	1.94814	2.07183	-2.52093	1.404	2.84087	7.83454	6.60697	3.91607	-0.637241	-2.25705	1.00807	-1.43459	-8.261
	-2.30752	-2.74333	-2.74958	4.33842	5.43921	3.45337	-5.92271	-0.0522299	1.2512	1.56866	-2.90278	2.26403	-2.0184	-0.0698313	-11.296	2.73464	4.17028	2.34271	2.0787	-2.63586	1.29907	2.89178	7.75243	6.59925	4.68099	-0.643817	-1.48167	1.24417	-1.21047	-8.11309
	-2.26816	-3.05276	-2.93104	4.12787	5.47141	3.27274	-6.02484	-0.233749	1.50349	1.33535	-2.93944	2.39481	-2.55917	0.314093	-11.4266	2.09151	4.02699	2.77341	2.09546	-2.73071	1.13993	2.92043	7.5819	6.59659	5.32002	-0.662172	-0.686606	1.44831	-0.811261	-8.00836
	-2.23844	-3.32261	-3.11091	3.82602	5.45221	3.06685	-6.16164	-0.426098	1.73795	1.09945	-3.01657	2.45821	-3.02831	0.777487	-11.528	1.49391	3.91452	3.25522	2.14827	-2.80336	0.970013	2.90345	7.31497	6.65395	5.75163	-0.81391	0.0258042	1.62324	-0.382198	-7.95346
	-2.20105	-3.56446	-3.31377	3.46992	5.41242	2.89594	-6.32336	-0.63729	1.93442	0.934459	-3.13932	2.50519	-3.40903	1.30178	-11.6229	0.99577	3.82307	3.68812	2.21753	-2.86205	0.76177	2.86323	6.99245	6.73929	5.96278	-1.0899	0.576352	1.8053	0.061178	-7.91304
	-2.12585	-3.78477	-3.58452	3.08858	5.35289	2.81325	-6.51014	-0.880712	2.07062	0.875887	-3.33759	2.54676	-3.66634	1.88372	-11.7323	0.666628	3.73837	4.01159	2.27704	-2.91949	0.472226	2.77188	6.68266	6.79928	5.87724	-1.43369	0.938408	2.0354	0.451124	-7.88182
	-2.0362	-3.97647	-3.88675	2.69249	5.27572	2.77603	-6.70717	-1.15535	2.1738	0.851636	-3.53517	2.58958	-3.86305	2.50557	-11.8016	0.363714	3.69333	4.21929	2.31022	-2.95051	0.160552	2.61512	6.42918	6.83131	5.6918	-1.83743	1.11232	2.32343	0.773664	-7.84331
	-1.96349	-4.14827	-4.18999	2.293	5.18876	2.80644	-6.89318	-1.46521	2.25036	0.878706	-3.66644	2.64474	-4.01662	3.19421	-11.8121	-0.00253622	3.82035	4.31049	2.29486	-2.87478	-0.12371	2.35177	6.25795	6.82171	5.35837	-2.2536	1.05396	2.73304	0.975825	-7.74538
	-1.89321	-4.26884	-4.48401	1.92643	5.10211	2.86418	-7.07735	-1.81036	2.3126	0.905777	-3.73198	2.71424	-4.14707	3.79413	-11.816	-0.412515	4.06678	4.34942	2.25531	-2.72804	-0.351056	1.99351	6.17442	6.80412	4.93113	-2.66141	0.928674	3.21169	1.17661	-7.58592
	-1.80925	-4.33075	-4.7693	1.61117	5.02661	2.9499	-7.26647	-2.19679	2.37903	0.905715	-3.69726	2.8143	-4.26302	4.22407	-11.787	-0.879356	4.38569	4.27424	2.10192	-2.54648	-0.510845	1.5681	6.19627	6.78878	4.53517	-3.03103	0.712495	3.70771	1.48036	-7.32585
	-1.74927	-4.35838	-4.99018	1.37683	4.96743	3.00828	-7.44628	-2.60899	2.41585	0.905529	-3.62406	2.9299	-4.38169	4.47366	-11.723	-1.4064	4.7293	4.12913	1.8492	-2.33515	-0.589349	1.09664	6.24688	6.76524	4.14158	-3.35035	0.435344	4.18898	1.86845	-7.00933
	-1.73381	-4.27239	-5.12825	1.22624	4.92483	3.0073	-7.60359	-3.02965	2.39208	0.814348	-3.50277	3.04549	-4.54196	4.54278	-11.6033	-2.02816	5.05101	3.96208	1.5327	-2.1003	-0.487271	0.620773	6.35534	6.69212	3.76881	-3.59786	0.160232	4.63349	2.36969	-6.71171
	-1.7208	-4.0902	-5.19373	1.15473	4.90383	3.00444	-7.74856	-3.45737	2.33608	0.644817	-3.35575	3.15482	-4.69373	4.56979	-11.4381	-2.66959	5.23945	3.74611	1.21853	-1.92106	-0.279115	0.155538	6.52655	6.57027	3.39906	-3.80696	-0.0958163	4.97556	2.95899	-6.42235
	-1.69867	-3.79309	-5.1391	1.15886	4.90863	2.91143	-7.89186	-3.90143	2.2046	0.45592	-3.22802	3.25545	-4.79229	4.50568	-11.2625	-3.24589	5.25617	3.4446	0.966186	-1.84647	0.0318092	-0.26607	6.76518	6.40151	2.99666	-4.00076	-0.293115	5.19677	3.63452	-6.1402
	-1.66482	-3.40935	-5.01371	1.16965	4.91344	2.72997	-8.0145	-4.31103	2.00084	0.250491	-3.10938	3.32721	-4.88066	4.44156	-11.0671	-3.79637	5.26206	3.11975	0.824879	-1.80542	0.391962	-0.663675	7.05639	6.18129	2.63481	-4.15591	-0.464557	5.3025	4.29004	-5.90721
	-1.5981	-3.00728	-4.75092	1.2354	4.89547	2.50004	-8.09434	-4.63749	1.74143	0.0302323	-3.01396	3.36308	-5.00454	4.52271	-10.8534	-4.33379	5.12981	2.8379	0.809098	-1.79105	0.723631	-1.03937	7.39005	5.90299	2.32001	-4.25276	-0.635495	5.29298	4.84342	-5.7565
	-1.49144	-2.61948	-4.35189	1.29449	4.85646	2.20127	-8.17508	-4.92346	1.44585	-0.11623	-2.90978	3.37903	-5.08018	4.68644	-10.6293	-4.8478	4.90225	2.59893	0.80347	-1.77621	0.970233	-1.40791	7.68826	5.60159	2.15297	-4.33994	-0.766247	5.26803	5.25509	-5.6397
	-1.3109	-2.25012	-3.84492	1.29445	4.79142	1.81853	-8.29947	-5.17931	1.15766	-0.150817	-2.7496	3.32805	-5.0735	4.9351	-10.4107	-5.32902	4.697	2.38877	0.847021	-1.72412	1.09813	-1.79525	7.90814	5.3179	2.17499	-4.44425	-0.827731	5.16287	5.50364	-5.54541
	-1.07715	-2.0313	-3.24614	1.29434	4.69524	1.40105	-8.45405	-5.42462	0.875274	-0.164196	-2.55471	3.24293	-5.06427	5.19367	-10.1795	-5.79062	4.49697	2.27791	0.890573	-1.63303	1.15579	-2.16632	8.01939	5.0638	2.23297	-4.56456	-0.88568	4.97405	5.64171	-5.45788
	-0.822156	-2.00307	-2.58029	1.21409	4.56057	1.01537	-8.63148	-5.67281	0.618442	-0.00593794	-2.32843	3.16317	-5.06061	5.38547	-9.91308	-6.26436	4.33147	2.30035	0.81248	-1.4691	1.05627	-2.50508	7.9346	4.85515	2.50948	-4.70816	-0.987157	4.70076	5.67626	-5.35822
	-0.566922	-1.99288	-1.94565	1.06034	4.39924	0.648519	-8.84219	-5.94177	0.363626	0.292178	-2.11119	3.10585	-5.05673	5.48479	-9.63159	-6.68069	4.17264	2.33305	0.64818	-1.27525	0.868939	-2.79279	7.75992	4.69211	2.94744	-4.89151	-1.11464	4.36568	5.70591	-5.26013
	-0.330422	-2.10071	-1.40133	0.876084	4.2387	0.30048	-9.1124	-6.27847	0.0906999	0.633279	-1.91618	3.09027	-5.04471	5.42458	-9.36072	-7.01251	4.00668	2.35451	0.382993	-1.09599	0.658838	-3.02432	7.49084	4.57209	3.37954	-5.16779	-1.24817	4.03028	5.76272	-5.1711
	-0.15102	-2.30755	-1.03615	0.663706	4.06172	-0.00635212	-9.40007	-6.63432	-0.189195	1.01479	-1.81073	3.07762	-5.03546	5.29484	-9.07076	-7.23882	3.82903	2.36571	0.050953	-0.978819	0.416017	-3.18444	7.17425	4.49561	3.8301	-5.49999	-1.41817	3.6827	5.85925	-5.08952
	-0.0506044	-2.55725	-0.882095	0.443016	3.85586	-0.237602	-9.65027	-6.97345	-0.467746	1.39806	-1.84845	3.05986	-5.17369	5.0522	-8.7287	-7.3583	3.62386	2.36073	-0.262998	-0.947579	0.143039	-3.26989	6.89675	4.46675	4.25675	-5.85307	-1.69137	3.2914	6.12101	-5.00461
	0.00780671	-2.84176	-0.816499	0.246095	3.62398	-0.459263	-9.90049	-7.28078	-0.755154	1.73433	-1.93396	3.0312	-5.39976	4.77565	-8.35054	-7.41176	3.40292	2.34962	-0.577077	-0.93531	-0.0993357	-3.31539	6.65633	4.44304	4.67537	-6.19538	-2.03531	2.98096	6.52667	-4.95026
	0.0347393	-3.11872	-0.94285	0.104728	3.3656	-0.718675	-10.1821	-7.53201	-1.07536	1.96798	-2.12299	2.92879	-5.56593	4.56964	-7.94532	-7.3089	3.15109	2.32077	-0.872773	-0.990036	-0.268064	-3.33056	6.48126	4.40816	5.0872	-6.50434	-2.40433	2.80976	7.0318	-4.93764
	0.0462093	-3.37808	-1.16304	-0.00263555	3.07961	-1.01017	-10.4586	-7.74656	-1.38175	2.15768	-2.36013	2.77313	-5.73904	4.43175	-7.51183	-7.08632	2.94053	2.29805	-1.17528	-1.04476	-0.375613	-3.3366	6.32869	4.36646	5.49342	-6.73233	-2.81741	2.73078	7.60672	-4.93278
	0.0294334	-3.6143	-1.3683	-0.076183	2.7583	-1.35218	-10.6955	-7.92155	-1.64199	2.3371	-2.58248	2.56896	-5.95589	4.37008	-7.0716	-6.71056	2.80614	2.31076	-1.50093	-1.04455	-0.415328	-3.2805	6.18349	4.31795	5.91483	-6.86324	-3.28533	2.73965	8.2013	-4.93746
	-0.00498039	-3.78827	-1.57246	-0.138524	2.4218	-1.73349	-10.9236	-8.08899	-1.85534	2.46676	-2.70893	2.43772	-6.1685	4.34287	-6.56826	-6.18049	2.74136	2.3449	-1.86331	-1.0439	-0.448221	-3.20505	6.03216	4.25842	6.29354	-6.92362	-3.78776	2.76349	8.73618	-4.94976
	-0.0514759	-3.88848	-1.75173	-0.195023	2.09046	-2.1661	-11.1911	-8.28013	-2.03933	2.53972	-2.69989	2.45459	-6.32869	4.34201	-5.90596	-5.54092	2.78628	2.52638	-2.29388	-0.95696	-0.492183	-3.16799	5.85057	4.15785	6.61276	-6.82192	-4.30845	2.90064	9.16837	-5.00353
	-0.118451	-3.93473	-1.91164	-0.264843	1.76662	-2.58615	-11.4021	-8.47863	-2.13533	2.57311	-2.67634	2.49884	-6.48149	4.34113	-5.127	-4.79318	2.88634	2.84735	-2.78208	-0.800476	-0.558954	-3.15027	5.64499	4.08298	6.82427	-6.62165	-4.82803	3.11379	9.43758	-5.09864
	-0.224173	-3.8794	-2.04639	-0.405456	1.46335	-2.95535	-11.505	-8.68784	-2.1175	2.57017	-2.55532	2.70892	-6.68097	4.24641	-4.26936	-3.94288	3.08312	3.26088	-3.3321	-0.631628	-0.739544	-3.16415	5.4132	4.07065	6.91458	-6.36612	-5.33788	3.29834	9.5272	-5.22357
	-0.350774	-3.78014	-2.17044	-0.604879	1.16638	-3.22813	-11.5674	-8.87699	-2.07134	2.56286	-2.41057	3.02501	-6.83625	4.0837	-3.31089	-3.09101	3.34665	3.74264	-3.92166	-0.471298	-1.02488	-3.19542	5.15681	4.06603	6.95307	-6.05363	-5.7901	3.49227	9.56346	-5.38498
	-0.50016	-3.65637	-2.31571	-0.852221	0.868451	-3.39025	-11.6015	-9.02313	-1.894	2.53133	-2.33775	3.30703	-6.90561	3.92521	-2.16916	-2.31949	3.60959	4.31035	-4.53015	-0.360739	-1.41929	-3.27956	4.86454	4.10639	6.90151	-5.70338	-6.17561	3.70451	9.45763	-5.59306
	-0.590548	-3.57654	-2.41358	-1.15213	0.563966	-3.46568	-11.6231	-9.13575	-1.57788	2.50417	-2.30317	3.56607	-6.93603	3.78767	-1.05965	-1.69331	3.86471	4.68144	-5.13554	-0.275163	-1.85921	-3.34632	4.57644	4.17896	6.83658	-5.36601	-6.43077	3.91942	9.27701	-5.80877
	-0.584209	-3.58171	-2.43872	-1.51258	0.246419	-3.36537	-11.6339	-9.21171	-1.12639	2.50755	-2.36593	3.76945	-6.84984	3.69711	-0.195032	-1.21226	4.08573	4.73262	-5.74013	-0.207649	-2.24877	-3.31403	4.31708	4.27006	6.81253	-5.10779	-6.5385	4.12423	9.11376	-6.00157
	-0.566427	-3.5961	-2.44857	-1.8936	-0.0909077	-3.15296	-11.6472	-9.27338	-0.542203	2.51626	-2.48414	3.93911	-6.66998	3.64604	0.556465	-0.96962	4.27221	4.7513	-6.25205	-0.159042	-2.59148	-3.24211	4.11587	4.32895	6.80186	-4.87838	-6.5843	4.31734	8.96403	-6.1407
	-0.407951	-3.71364	-2.3926	-2.25318	-0.467598	-2.8148	-11.7386	-9.33179	0.140851	2.56364	-2.63538	4.06469	-6.3954	3.63663	1.23248	-1.05986	4.44232	4.33819	-6.61694	-0.12508	-2.87796	-3.10257	3.97971	4.32007	6.81609	-4.67236	-6.55382	4.52296	8.85081	-6.21208
	-0.119958	-3.9111	-2.29863	-2.57836	-0.858267	-2.36088	-11.8888	-9.38377	0.881854	2.60569	-2.7704	4.19951	-6.03652	3.62695	1.83721	-1.26162	4.53293	3.55052	-6.8663	-0.108682	-3.08912	-2.91164	3.91377	4.30063	6.8384	-4.45121	-6.52335	4.65482	8.76263	-6.24406
	0.244861	-4.11725	-2.20257	-2.84782	-1.2421	-1.84171	-12.0526	-9.43893	1.63873	2.59827	-2.83678	4.45685	-5.63792	3.55959	2.3594	-1.65073	4.51679	2.61292	-7.00232	-0.128451	-3.22068	-2.70154	3.96384	4.2542	6.85695	-4.16019	-6.57444	4.68319	8.71041	-6.20157
	0.64495	-4.32171	-2.14451	-3.07305	-1.61613	-1.28774	-12.2187	-9.46989	2.31987	2.58016	-2.87846	4.70473	-5.22402	3.43368	2.87061	-2.20572	4.4766	1.55901	-7.09228	-0.175309	-3.29503	-2.50648	4.0139	4.21771	6.86741	-3.79987	-6.68232	4.69401	8.64945	-6.11884
	1.0164	-4.49186	-2.14799	-3.24277	-1.97671	-0.7529	-12.3549	-9.41522	2.85619	2.5288	-2.90056	4.85257	-4.82242	3.23728	3.46644	-2.85289	4.35179	0.555024	-7.14425	-0.293618	-3.32124	-2.36738	4.01045	4.21679	6.81116	-3.34449	-6.87455	4.62341	8.48093	-6.00667
	1.2986	-4.62625	-2.15788	-3.40517	-2.30794	-0.258714	-12.4751	-9.30766	3.2479	2.44857	-2.91816	4.92397	-4.48669	2.99172	4.04624	-3.55107	4.14667	-0.37714	-7.20026	-0.465225	-3.33184	-2.26333	4.00072	4.21648	6.69542	-2.78603	-7.0798	4.48664	8.21097	-5.89342
	1.46062	-4.71575	-2.27089	-3.59977	-2.58635	0.158242	-12.5771	-9.15835	3.48378	2.35139	-2.93634	4.84129	-4.25856	2.74942	4.5462	-4.2009	3.87276	-1.16152	-7.34095	-0.676385	-3.13364	-2.18115	3.91049	4.28194	6.53243	-2.08296	-7.22227	4.28816	7.82208	-5.8116
	1.53565	-4.78261	-2.46726	-3.81809	-2.84692	0.522264	-12.6753	-9.00393	3.6384	2.25016	-2.95865	4.65758	-4.09728	2.49981	4.97196	-4.83447	3.57849	-1.85489	-7.52647	-0.826148	-2.74396	-2.13991	3.73442	4.34741	6.30926	-1.29974	-7.29495	4.12077	7.32939	-5.76287
	1.51306	-4.8433	-2.66973	-4.08387	-3.10411	0.834658	-12.7755	-8.88113	3.71591	2.16496	-3.00421	4.28613	-3.9943	2.2605	5.30865	-5.46459	3.33504	-2.45826	-7.74834	-0.856865	-2.25601	-2.17577	3.45574	4.34012	6.0224	-0.512377	-7.16914	4.05982	6.7656	-5.74929
	1.47804	-4.87496	-2.89512	-4.34507	-3.37705	1.11859	-12.8953	-8.81633	3.79605	2.09456	-3.05269	3.82088	-3.92151	2.00203	5.58688	-6.05013	3.13382	-3.03483	-7.88484	-0.868593	-1.64557	-2.25654	3.13662	4.32058	5.6797	0.268184	-6.91901	4.03396	6.17193	-5.74397
	1.44994	-4.85333	-3.13798	-4.59296	-3.70768	1.38214	-13.0828	-8.86826	3.9857	2.04565	-3.08017	3.42748	-3.87796	1.68667	5.80622	-6.55893	2.98971	-3.65221	-7.85642	-0.786956	-0.902754	-2.41506	2.88327	4.21678	5.29567	1.02887	-6.58968	4.06913	5.60764	-5.78416
	1.43428	-4.80321	-3.37153	-4.72969	-4.06154	1.65074	-13.3119	-8.97962	4.25863	2.00312	-3.10629	3.09154	-3.82874	1.33136	6.01547	-7.00607	2.87144	-4.26596	-7.78579	-0.638248	-0.179757	-2.64726	2.66026	4.03835	4.88623	1.70368	-6.18468	4.12482	5.08639	-5.85717
	1.48531	-4.6916	-3.5631	-4.66442	-4.41971	1.95971	-13.556	-9.17132	4.60553	1.96044	-3.13932	2.81869	-3.69869	0.933895	6.26775	-7.38704	2.7729	-4.86051	-7.57892	-0.458666	0.391967	-2.93754	2.46258	3.81399	4.47069	2.25125	-5.76342	4.17244	4.65235	-5.9282
[truncated: 835 more rows]

## Sheet: figure1b-heatmap3
trial number	1	2	3	4	5	6	7	8	9	10	11	12	13	14	15	16	17	18	19	20	21	22	23	24	25	26	27	28	29	30
[truncated: 1,000 more rows]

[truncated: 73 more sheets: figure 1c 1, figure 1c 2, figure 1c 3, figure 1c 4, figure 1d 1, figure 1d 2, figure 1d 3, figure 1d 4, figure 1e, figure 1e-heatmap, figure 1f, figure 1g, figure 2b, figure 2c down, figure 2c up, figure 2c colormap1, figure 2c colormap2, figure 2c colormap3, figure 2c colormap4, figure 2d …]
